# Supplementary material for: RASflow: an RNA-Seq analysis workflow with Snakemake
Source: BMC Bioinformatics. 2020 Mar 18;21:110. doi: 10.1186/s12859-020-3433-x (PMC7079470; doi:10.1186/s12859-020-3433-x)
Supplement: Supplementary file 3 — Additional file 3 Tables of differentially expressed gene lists of RASflow using both the transcriptome and the genome as mapping reference and using DESeq2 and edgeR as differential expression analysis methods and their performance. [file 12859_2020_3433_MOESM3_ESM.xlsx]

## Sheet: transcriptome_DESeq2_DEGs
AAAS
AAGAB
AAMP
AAR2
AARD
AARS1
AASDH
AATF
ABCA1
ABCA5
ABCA6
ABCB10
ABCB11
ABCB8
ABCC1
ABCC3
ABCC6
ABCF1
ABCF3
ABHD14B
ABHD16A
ABHD17C
ABI3
ABITRAM
ABR
ABRACL
ABT1
ABTB1
AC000367.1
AC002316.1
AC004057.1
AC004151.1
AC004453.1
AC004890.1
AC004910.1
AC004922.1
AC004923.1
AC005255.1
AC005258.1
AC005747.1
AC005840.1
AC005865.1
AC005912.1
AC006011.2
AC006970.1
AC007066.1
AC007161.1
AC007182.2
AC007342.3
AC007537.1
AC008562.1
AC008626.2
AC008676.3
AC008695.1
AC008695.2
AC008763.2
AC008878.3
AC008984.5
AC009299.1
AC009313.2
AC009879.1
AC009961.3
AC010099.1
AC010197.2
AC010323.1
AC010343.1
AC010468.1
AC010507.1
AC010507.2
AC010733.1
AC010970.1
AC011295.1
AC011487.2
AC011891.3
AC012085.1
AC012454.1
AC012501.3
AC013429.2
AC015802.6
AC016546.1
AC016712.1
AC016739.1
AC018523.2
AC018638.1
AC018638.2
AC018638.4
AC018755.2
AC018797.2
AC022001.1
AC022149.1
AC022966.1
AC023055.1
AC023157.1
AC024451.3
AC024568.1
AC024940.7
AC024995.1
AC025271.1
AC025884.1
AC026403.1
AC026410.1
AC026412.1
AC026462.1
AC026877.1
AC027309.2
AC027575.1
AC034244.3
AC040160.1
AC040162.1
AC068050.1
AC068137.1
AC068631.4
AC069368.1
AC072022.2
AC073065.1
AC073107.1
AC073135.7
AC073869.1
AC079203.1
AC084754.1
AC084824.2
AC087477.1
AC087721.2
AC087894.1
AC090004.1
AC090281.1
AC090527.3
AC091230.1
AC091492.1
AC091959.3
AC092299.1
AC093142.1
AC093700.2
AC093724.3
AC093752.1
AC093826.2
AC096775.1
AC097523.1
AC098484.3
AC098591.2
AC098847.1
AC099336.2
AC099560.2
AC099654.6
AC103988.1
AC104164.2
AC104389.5
AC105339.1
AC106800.1
AC107871.1
AC107954.1
AC108734.2
AC114801.3
AC114964.1
AC115223.1
AC116049.1
AC116347.1
AC116353.6
AC116533.1
AC119396.1
AC122718.2
AC124864.3
AC126603.1
AC129492.3
AC131056.2
AC133555.4
AC134981.1
AC136632.1
AC137055.1
AC139143.1
AC139495.2
AC141586.1
AC233964.1
AC239600.2
AC241640.1
AC243547.3
AC243587.1
AC243919.1
AC243960.2
AC244197.3
AC244636.2
AC245100.4
AC245297.1
AC245884.12
AC256236.2
AC270292.2
ACAA2
ACACA
ACAD10
ACAD8
ACAD9
ACBD4
ACBD5
ACBD6
ACD
ACER1
ACKR3
ACLY
ACO2
ACOT7
ACOT8
ACOT9
ACOX1
ACOX2
ACOX3
ACP2
ACP5
ACRBP
ACSF2
ACSF3
ACSL1
ACSL3
ACSL6
ACSM6
ACSS1
ACTA1
ACTB
ACTBP1
ACTBP11
ACTBP12
ACTBP14
ACTBP2
ACTBP6
ACTBP7
ACTBP8
ACTBP9
ACTC1
ACTG1
ACTG1P1
ACTG1P12
ACTG1P14
ACTG1P15
ACTG1P16
ACTG1P19
ACTG1P2
ACTG1P20
ACTG1P21
ACTG1P23
ACTG1P24
ACTG1P9
ACTL6A
ACTN4
ACTR10
ACTR1B
ACTR2
ACTR5
ACTR8
ACVR1B
ACVR2A
ACYP2
AD000091.1
AD000671.2
ADA
ADAM10
ADAM12
ADAM19
ADAM28
ADAMDEC1
ADAMTS5
ADAMTSL2
ADAT1
ADCY10
ADCY10P1
ADCY7
ADD1
ADD2
ADD3
ADGRE1
ADGRE2
ADGRE3
ADGRE5
ADGRF2
ADGRG3
ADIPOR1P1
ADK
ADM
ADO
ADORA2A
ADORA2B
ADPRH
ADPRHL2
ADPRM
ADRA2B
ADRB1
ADRM1
ADSS2
AEBP2
AEN
AFF1
AFF3
AFG3L1P
AFG3L2
AFTPH
AGA
AGAP3
AGAP6
AGFG1
AGK
AGMAT
AGO2
AGO3
AGPAT5
AHR
AHRR
AHSA1
AIDA
AIF1
AIFM1P1
AIFM3
AIMP2
AIP
AK2
AK4
AKAP11
AKAP13
AKAP8L
AKAP9
AKIRIN2
AKR1B1
AKR1C7P
AKT1
AKT3
AKTIP
AL022238.4
AL031577.1
AL031729.1
AL031985.1
AL034370.1
AL034417.2
AL034430.1
AL034430.2
AL035407.2
AL049779.1
AL050331.1
AL080243.2
AL096701.1
AL109755.1
AL121723.1
AL121821.3
AL121994.1
AL132640.4
AL136380.1
AL136531.2
AL137779.3
AL157712.1
AL157871.3
AL158077.1
AL158201.1
AL158801.6
AL159141.1
AL161636.2
AL162578.1
AL354702.1
AL356423.1
AL356432.2
AL356432.4
AL359092.2
AL359641.1
AL359704.1
AL359976.1
AL365366.1
AL365440.1
AL390237.1
AL390719.1
AL390728.1
AL445524.2
AL450405.1
AL450998.1
AL451074.4
AL513523.7
AL590396.1
AL591438.2
AL591719.1
AL591846.2
AL592429.1
AL593848.1
AL606489.2
AL627309.6
AL627309.7
AL663109.1
AL669831.6
AL732372.2
AL732372.3
AL773545.3
AL928654.3
ALAD
ALCAM
ALDH16A1
ALDH1A1
ALDH1A2
ALDH1L1
ALDH2
ALDH3B1
ALDH4A1
ALDH9A1
ALDOA
ALDOAP1
ALDOAP2
ALG12
ALG13
ALG14
ALG1L13P
ALG2
ALKBH3
ALKBH7
ALOX5
ALOX5AP
ALPK2
AMBRA1
AMFR
AMIGO3
AMMECR1
AMPD2
AMY2B
AMYH02020865.1
AMZ1
AMZ2P1
ANAPC15
ANAPC5
ANAPC7
ANG
ANGEL1
ANKFN1
ANKIB1
ANKRA2
ANKRD10
ANKRD11
ANKRD12
ANKRD13C
ANKRD13D
ANKRD20A1
ANKRD20A21P
ANKRD22
ANKRD27
ANKRD28
ANKRD30BL
ANKRD39
ANKRD40
ANKRD44
ANKRD50
ANKRD65
ANKS6
ANKZF1
ANP32A
ANTXR2
ANXA1
ANXA11
ANXA4
ANXA6
AOAH
AP000346.2
AP000347.1
AP000529.1
AP000769.1
AP001324.1
AP002001.1
AP003419.1
AP003478.1
AP005119.2
AP1AR
AP1B1
AP1M1
AP1S2
AP2A1
AP2M1
AP2S1
AP3D1
AP3S2
AP4M1
AP5M1
APBB1IP
APBB2
APBB3
APC
APEH
APEX2
APH1A
API5
APOA2
APOBEC2
APOBEC3A
APOBEC3B
APOBEC3C
APOBEC3D
APOBEC3F
APOBEC3G
APOC1
APOL2
APRT
AQP6
AQP9
ARAF
ARAP1
ARAP2
ARAP3
AREG
ARF1
ARF4
ARFGAP1
ARFGAP2
ARFGEF2
ARFRP1
ARGLU1
ARHGAP1
ARHGAP10
ARHGAP25
ARHGAP26
ARHGAP27
ARHGAP30
ARHGAP31
ARHGAP4
ARHGAP9
ARHGDIA
ARHGEF1
ARHGEF18
ARHGEF3
ARID1B
ARID4A
ARID4B
ARL11
ARL16
ARL4AP2
ARL4C
ARL5B
ARL6IP4
ARL6IP6
ARL8A
ARL9
ARMC1
ARMC2
ARMCX6
ARMCX7P
ARMH1
ARPC1B
ARPC4
ARPC4-TTLL3
ARPC5
ARPIN-AP3S2
ARPP19
ARRB1
ARRB2
ARRDC1
ARRDC2
ARRDC3
ARRDC4
ARSB
ASB15
ASB8
ASCC2
ASGR2
ASH1L
ASIC4
ASL
ASMTL
ASPH
ASTE1
ATAD1
ATAT1
ATG13
ATG16L1
ATG2A
ATG4A
ATG4B
ATG9A
ATL2
ATOX1
ATP13A1
ATP13A3
ATP1A1
ATP1B3
ATP2B4
ATP2C1
ATP5F1B
ATP5F1E
ATP5F1EP2
ATP5MC1
ATP5MC2
ATP5ME
ATP5MF
ATP5MG
ATP5MPL
ATP5PD
ATP5PDP4
ATP5PF
ATP5PO
ATP6AP1
ATP6AP2
ATP6V0A1
ATP6V0A4
ATP6V0B
ATP6V0C
ATP6V0E1
ATP6V0E2
ATP6V1F
ATP8B3
ATP8B4
ATPAF2
ATR
ATRIP
ATRX
ATXN1
ATXN10
ATXN7L2
AUP1
AURKAIP1
AXIN1
AZGP1
B2M
B3GALNT2
B3GAT3
B3GNT2
B3GNT4
B3GNT5
B3GNT6
B4GALT1
B4GALT3
BABAM1
BACH2
BAD
BAG4
BAG6
BAGE2
BAIAP2
BAK1
BAP1
BASP1
BATF
BATF3
BAX
BAZ2A
BBIP1
BBIP1P1
BBS4
BBS7
BCAP29
BCAS2
BCAT2
BCKDHA
BCKDK
BCL10
BCL11A
BCL2
BCL2A1
BCL2L1
BCL2L2
BCL9L
BCLAF1
BDP1
BECN1
BEST1
BEST3
BFAR
BHLHE40
BICC1
BID
BIN2
BIN2P1
BIRC3
BLCAP
BLM
BLOC1S5
BMP1
BMS1
BNC1
BNIP3L
BOC
BORA
BORCS5
BORCS8
BPGM
BRAT1
BRD1
BRD2
BRD3
BRD3OS
BRD9
BRF2
BRIX1
BRK1
BRMS1
BRMS1L
BRPF1
BRS3
BRWD3
BSDC1
BSG
BST1
BST2
BTAF1
BTBD10
BTBD19
BTBD3
BTBD7
BTBD7P1
BTBD9
BTF3
BTG1
BTG2
BTG3
BTK
BTN2A1
BTN3A3
BTNL8
BUD13
BX004987.1
BZW1
BZW1P2
C10orf105
C11orf21
C11orf98
C12orf10
C12orf45
C12orf49
C12orf73
C13orf42
C14orf93
C15orf39
C15orf40
C15orf48
C16orf58
C16orf70
C16orf72
C16orf91
C17orf75
C18orf21
C19orf38
C19orf44
C19orf47
C1GALT1
C1QA
C1QB
C1S
C1orf131
C1orf162
C1orf174
C1orf216
C1orf43
C1orf54
C1orf61
C2
C20orf27
C3orf49
C3orf85
C4orf46
C5AR1
C5AR2
C5orf22
C5orf24
C6orf132
C6orf136
C6orf223
C6orf226
C7orf50
C8orf33
C8orf76
C9orf50
C9orf72
C9orf78
CA2
CA8
CABIN1
CACNA2D3
CACNA2D4
CACNB2
CACNG5
CACUL1
CADPS
CALB1
CALHM2
CALHM6
CALM1
CAMK1
CAMK2D
CAMKK1
CAMSAP1
CAMSAP2
CAMTA1
CAND2
CANT1
CAP1
CAP1P2
CAPG
CAPN1
CAPN7
CAPS2
CAPZB
CARD16
CARD17
CARD18
CARD8
CARD9
CARS1
CASC1
CASC3
CASP1
CASP2
CASP3
CASP4
CASP5
CASP6
CASP7
CASP8
CASP8AP2
CASP9
CASQ1
CAT
CATIP
CATSPER1
CBFA2T3
CBL
CBLL2
CBR1
CBWD5
CBX6
CCDC115
CCDC12
CCDC124
CCDC130
CCDC134
CCDC137
CCDC141
CCDC142
CCDC149
CCDC15
CCDC170
CCDC183
CCDC22
CCDC43
CCDC50
CCDC58
CCDC59
CCDC69
CCDC71L
CCDC88B
CCDC88C
CCDC9
CCDC97
CCDC9B
CCL2
CCL20
CCL3
CCL3L1
CCL3L3
CCL4
CCL4L2
CCL7
CCM2
CCND2
CCNDBP1
CCNH
CCNL2
CCNY
CCP110
CCS
CCT3
CCT6A
CCT6P2
CCT7
CCZ1
CCZ1B
CD101
CD109
CD14
CD163
CD1C
CD1D
CD274
CD2BP2
CD300A
CD300H
CD300LB
CD300LF
CD300LG
CD302
CD33
CD36
CD37
CD38
CD53
CD55
CD59
CD63
CD72
CD79B
CD83
CD86
CD8B2
CD9
CD93
CD99
CD99L2
CDA
CDADC1
CDC123
CDC23
CDC25B
CDC37
CDC37L1
CDC40
CDC42BPB
CDC42EP2
CDC42EP4
CDC42SE1
CDCP1
CDH11
CDH12
CDH18
CDH23
CDH26
CDHR4
CDIP1
CDK1
CDK10
CDK11A
CDK11B
CDK16
CDK2AP1
CDK2AP2
CDK5
CDK5RAP2
CDK5RAP3
CDK7
CDK9
CDKN1A
CDKN1B
CDKN1C
CDKN2AIP
CDKN2D
CDPF1
CDT1
CDYL2
CEACAM22P
CEACAM3
CEACAM4
CEBPA
CEBPB
CEBPD
CEBPG
CEBPZ
CELF1
CELF2
CENPBD1P1
CENPC
CENPE
CENPK
CENPP
CENPT
CENPX
CEP120
CEP152
CEP162
CEP164
CEP170
CEP170P1
CEP295NL
CEP63
CEP68
CEP83
CEP95
CEPT1
CERS2
CERS5
CERT1
CES1
CES4A
CETP
CFAP20
CFAP57
CFAP74
CFAP97
CFDP1
CFL1
CH25H
CHAF1B
CHCHD2
CHCHD3
CHCHD6
CHD8
CHD9
CHERP
CHFR
CHGB
CHI3L2
CHIC2
CHID1
CHMP1A
CHMP1B2P
CHMP4B
CHMP6
CHPF2
CHRM3
CHRNB1
CHST11
CHST15
CHST2
CHST7
CHUK
CIAO1
CIB1
CIR1
CIRBP
CISH
CITED2
CIZ1
CKAP2
CKAP4
CKAP5
CKB
CKLF
CKLF-CMTM1
CKS1B
CKS1BP3
CKS2
CLASRP
CLBA1
CLCC1
CLCF1
CLCN3
CLCN6
CLDND1
CLEC18A
CLEC4A
CLEC4D
CLEC4E
CLEC4F
CLEC5A
CLEC6A
CLEC7A
CLIC1
CLIP3
CLK1
CLK3
CLMN
CLN8
CLNS1A
CLOCK
CLP1
CLPTM1
CLTC
CMAHP
CMAS
CMC1
CMKLR1
CMTM2
CMTM3
CMTM6
CMTR2
CNDP2
CNEP1R1
CNIH1
CNKSR3
CNN2
CNOT1
CNOT10
CNOT9
CNPPD1
CNPY3
CNTLN
CNTNAP2
CNTNAP3B
CNTROB
COASY
COG2
COG5
COG8
COIL
COL15A1
COL16A1
COL4A3
COL6A3
COL9A1
COL9A2
COLGALT1
COMMD1
COMMD2
COMMD5
COMMD6
COMMD7
COMMD9
COPE
COPG1
COPG2
COPS3
COPS7A
COQ10B
COQ7
COQ8A
COQ8B
COQ9
CORO1A
CORO1B
CORO2A
CORO7
COTL1
COX14
COX15
COX17
COX4I1
COX7A2
COX7B
COX7BP2
CP
CPLANE1
CPN2
CPNE1
CPNE2
CPNE5
CPNE8
CPPED1
CPSF1
CPVL
CR381670.1
CR383656.13
CRCP
CREB1
CREB3
CREB5
CREBBP
CREBRF
CREG1
CRELD1
CREM
CRISPLD2
CRKL
CRLF2
CRLS1
CROCC2
CRTAP
CRTC2
CRY1
CRY2
CSDE1
CSE1L
CSF1
CSF1R
CSF2RA
CSF3R
CSK
CSMD3
CSNK1G1
CSNK2A1
CSPP1
CSRP1
CST3
CSTA
CSTB
CSTF2
CT009517.1
CT75
CTBP1
CTBP2
CTBP2P1
CTBP2P10
CTC1
CTCF
CTNNB1
CTNNBL1
CTPS1
CTR9
CTRL
CTSB
CTSC
CTSD
CTSW
CTSZ
CUEDC1
CUL2
CUL4A
CUL4B
CUTALP
CUX1
CWC27
CWF19L2
CX3CR1
CXCL1
CXCL10
CXCL16
CXCL2
CXCL3
CXCL8
CXCR2P1
CXXC1
CXXC4
CYB561D1
CYB561D2
CYB5D1
CYB5R1
CYB5R3
CYB5R4
CYBC1
CYCS
CYFIP2
CYP17A1
CYP19A1
CYP1B1
CYP27A1
CYP2T1P
CYP2W1
CYP4F11
CYP4F22
CYTH1
CYTH2
CYTH4
CYTIP
DACT3
DAG1
DAGLB
DAW1
DAXX
DBF4
DBI
DBNL
DCAF10
DCAF11
DCAF15
DCAF5
DCAF7
DCAF8
DCK
DCLRE1C
DCLRE1CP1
DCPS
DCTN2
DCTPP1
DCUN1D3
DCXR
DDA1
DDAH2
DDB1
DDB2
DDIT4
DDOST
DDTL
DDX1
DDX19B
DDX21
DDX27
DDX28
DDX39A
DDX39B
DDX41
DDX46
DDX47
DDX49
DDX5
DDX50
DDX54
DDX56
DDX6
DDX60
DDX60L
DEDD2
DELE1
DENND10
DENND1C
DENND2A
DENND2D
DENND3
DENND4A
DENND4B
DENND4C
DENND5B
DENR
DEPDC1B
DERA
DERL1
DERPC
DGAT2
DGCR6
DGCR6L
DGKA
DGKB
DGKG
DGKZ
DGLUCY
DHDDS
DHPS
DHRS1
DHRS3
DHRS4
DHRS7
DHRS9
DHRSX
DHX15
DHX16
DHX29
DHX34
DHX35
DHX36
DHX38
DHX40
DHX58
DHX8
DHX9
DIPK2A
DIS3L2
DLAT
DLEU7
DLGAP4
DMAC2
DMAP1
DMXL1
DMXL2
DNAAF1
DNAAF5
DNAH1
DNAH10
DNAH12
DNAH9
DNAJA1P3
DNAJA4
DNAJB1
DNAJB9
DNAJC14
DNAJC15
DNAJC17
DNAJC19
DNAJC2
DNAJC27
DNAJC3
DNAJC5
DNAJC7
DNAJC9
DNASE1L1
DNASE2
DNHD1
DNM1L
DNPH1
DOCK10
DOCK2
DOCK4
DOCK8
DOK1
DOK2
DOP1A
DPCD
DPEP2
DPEP3
DPF2
DPH2
DPP3
DPP7
DPP8
DPP9
DPYD
DPYSL2
DRAP1
DRG1
DRG2
DSCAM
DSE
DSTN
DTD1
DTX2
DTX2P1
DUS2
DUSP1
DUSP11
DUSP12
DUSP14
DUSP2
DUSP3
DUSP7
DXO
DYNC1H1
DYNC1I2
DYNC1LI1
DYNC1LI2
DYNLT1
DYRK1B
DYSF
E2F3
E2F3P2
E2F5
E4F1
EAF1
EAF2
EBPL
ECD
ECHS1
ECT2
EDARADD
EDC4
EDEM1
EDN1
EEF1A1P24
EEF1A1P25
EEF1AKNMT
EEF1D
EEF1DP2
EEF2
EEPD1
EFCAB12
EFCAB13
EFCAB3
EFHD2
EFNA5
EFTUD2
EGLN1
EGR1
EGR2
EGR3
EIF1AXP1
EIF1B
EIF1P7
EIF2AK3
EIF2B1
EIF2B2
EIF2B4
EIF2B5
EIF2S1
EIF2S3
EIF3A
EIF3B
EIF3C
EIF3CL
EIF3F
EIF3FP3
EIF3H
EIF4A1
EIF4A1P4
EIF4A2
EIF4A3
EIF4E
EIF4E3
EIF4EBP1
EIF4ENIF1
EIF4EP1
EIF4G3
EIF4H
EIF5
EIF5A
EIF5B
ELF2
ELF4
ELL2
ELMO2
ELMSAN1
ELOA
ELOB
ELOCP3
ELOVL1
ELOVL5
ELP5
EMB
EMC3-AS1
EMC4
EMC6
EMC7
EMC9
EMD
EMG1
EMILIN2
EML2
EMP1
EMP3
ENAH
ENDOD1
ENO1P1
ENOX2
ENPP3
ENPP4
ENTPD1
ENTPD4
ENY2
EOGT
EP300
EPOR
EPRS1
EPS8
EPSTI1
ERBB4
ERCC2
ERCC3
ERCC5
ERCC8
EREG
ERG
ERGIC1
ERI1
ERICH1
ERLEC1
ERMARD
ERO1A
ERP27
ERP29
ESD
ESRRA
ESS2
ESYT1
ETFB
ETFRF1
ETHE1
ETV3
ETV6
EVI2A
EVL
EWSR1
EXOC3
EXOC3L2
EXOC7
EXOG
EXOSC4
EXT2
EYA4
EZH1
EZR
F13A1
F3
F5
FAAP100
FABP5
FABP5P7
FAF2
FAHD2A
FAM102B
FAM107B
FAM110A
FAM110D
FAM117B
FAM118A
FAM122C
FAM126A
FAM13B
FAM151A
FAM156B
FAM157A
FAM157B
FAM161B
FAM168A
FAM168B
FAM200B
FAM214B
FAM217B
FAM219B
FAM228B
FAM234A
FAM240B
FAM32A
FAM47E-STBD1
FAM49A
FAM53B
FAM53C
FAM72B
FAM86B3P
FAM89A
FAM89B
FANCB
FARP2
FARS2
FARSA
FARSB
FASTK
FASTKD2
FASTKD5
FAXDC2
FBP1
FBXL12
FBXL18
FBXL20
FBXO2
FBXO21
FBXO33
FBXO34
FBXO9
FBXW4
FBXW5
FCAR
FCER1G
FCGR1A
FCGR1B
FCGR3A
FCGR3B
FCHO1
FCHSD1
FCHSD2
FCMR
FCRL1
FCRL2
FCRL3
FCRL6
FDX1
FDXACB1
FECH
FEM1C
FEN1
FERMT2
FERMT3
FFAR3
FGD2
FGD3
FGD5P1
FGF13
FGF22
FGF7P6
FGFBP2
FGFR2
FGFRL1
FGL2
FGR
FIBP
FICD
FIP1L1
FKBP10
FKBP15
FKBP1A
FKBP2
FKBP8
FLAD1
FLG2
FLI1
FLII
FLOT1
FLT3LG
FMC1
FMNL1
FN1
FN3KRP
FNBP4
FNDC3B
FNIP1
FO393414.1
FOLR2
FOLR3
FOPNL
FOS
FOSB
FOSL1
FOXJ3
FOXN2
FOXO1
FOXO4
FOXP4
FOXRED1
FP565260.1
FPGS
FPR1
FPR2
FPR3
FRA10AC1
FRG2C
FRMD4A
FRMD4B
FRS2
FSIP1
FTCDNL1
FTH1
FTH1P15
FTH1P20
FTL
FTSJ1
FTSJ3
FUCA1
FUCA2
FURIN
FUS
FUT3
FUT6
FUT8
FXYD6
FYB1
FZR1
G0S2
G3BP1
G3BP2
GAA
GAB1
GAB3
GABARAP
GABARAPL1
GABARAPL2
GABPB2
GABRD
GADL1
GAK
GALE
GALK1
GALR1
GALT
GANAB
GAPDH
GAPDHP1
GAPDHP35
GAPDHP42
GAPDHP58
GAPDHP65
GAPDHP66
GAPDHP70
GAPDHP71
GAPDHP72
GAPT
GART
GATAD2B
GATB
GATC
GATD3A
GATD3B
GCA
GCH1
GCLM
GDAP2
GDI1
GDI2P2
GEMIN4
GEMIN5
GET3
GFPT1
GGA1
GGA3
GGPS1
GGT2
GGTA1P
GIGYF1
GIMAP5
GIMAP7
GIMAP8
GIT1
GIT2
GK
GK5
GLE1
GLMN
GLO1
GLRX
GLS
GLT1D1
GLTP
GLUD1P2
GLUL
GLULP4
GLYCTK
GMFG
GMPPA
GMPS
GNA12
GNA13
GNAI2
GNB1L
GNG2
GNG7
GNGT1
GNGT2
GNL1
GNL3L
GNLY
GNMT
GNPAT
GNPDA1
GNPTG
GNRHR2P1
GNS
GOLGA3
GOLGA4
GOLGA8R
GOPC
GORASP1
GOSR2
GOT1
GPAA1
GPANK1
GPATCH3
GPATCH8
GPBAR1
GPBP1L1
GPC6
GPCPD1
GPD1L
GPHN
GPI
GPKOW
GPM6B
GPN1
GPN2
GPR108
GPR137B
GPR153
GPR174
GPR183
GPR19
GPR27
GPR35
GPR42
GPR65
GPR68
GPR84
GPR89A
GPR89B
GPRC5A
GPS1
GPS2
GPSM3
GPX1
GPX3
GRAMD4P2
GRINA
GRIPAP1
GRK2
GRK3
GRK6
GRN
GRPEL2
GSDMA
GSDMD
GSKIP
GSPT1
GSR
GSTA4
GSTM1
GSTM3
GSTM4
GSTO2
GTDC1
GTF2A1
GTF2F1
GTF2F2
GTF2H2
GTF2H3
GTF2IP13
GTF2IRD2
GTF2IRD2B
GTF3C1
GTF3C5
GTPBP1
GTPBP6
GU182352.5
GUCY1A1
GUCY1B1
GUK1
GUSB
GXYLT1P4
GYG1
GZMA
GZMB
GZMH
H1-0
H1-10
H1-3
H1-4
H2AC17
H2AC6
H2AJ
H2AW
H2BC20P
H2BC8
H2BP2
H2BU1
H3-3A
H3P15
H3P6
H4C12
H4C8
HACL1
HADHAP1
HAL
HAMP
HARS1
HARS2
HAUS7
HAUS8
HAX1
HBEGF
HCAR2
HCAR3
HCCS
HCFC2
HCK
HCLS1
HCST
HDAC1
HDAC2
HDAC3
HDAC5
HDAC9
HDHD2
HDLBP
HEATR3
HEBP2
HECTD3
HECW2
HEG1
HERC3
HERPUD1
HEXB
HEXIM1
HGF
HHAT
HHEX
HIBADH
HIC1
HIC2
HIF1A
HIF1AN
HINT1
HIPK1
HIRA
HIRIP3
HK1
HK2
HK3
HLA-A
HLA-B
HLA-C
HLA-DMA
HLA-DMB
HLA-DPB1
HLA-DQA1
HLA-DRA
HLA-E
HLA-F
HLA-G
HLA-H
HLA-K
HLA-L
HLA-U
HLA-W
HLX
HM13
HMBOX1
HMBS
HMCES
HMCN1
HMGB1P51
HMGN2
HMGN2P46
HMGN3
HMGN4
HMGXB3
HMGXB4
HMOX1
HMOX2
HNMT
HNRNPA1
HNRNPA1L2
HNRNPA1P1
HNRNPA1P12
HNRNPA1P22
HNRNPA1P34
HNRNPA1P35
HNRNPA1P41
HNRNPA1P43
HNRNPA1P52
HNRNPA1P54
HNRNPA2B1
HNRNPCP4
HNRNPD
HNRNPDL
HNRNPF
HNRNPH1
HNRNPH2
HNRNPK
HNRNPKP1
HNRNPKP4
HNRNPLL
HNRNPM
HNRNPR
HNRNPUL2
HP
HP1BP3
HPF1
HPR
HPS1
HPS3
HPSE
HRH1
HRH2
HS1BP3
HS3ST2
HSBP1L1
HSD17B11
HSD17B2
HSD17B7P2
HSF1
HSF2
HSH2D
HSP90AA1
HSP90AA2P
HSP90AA6P
HSP90AB1
HSP90AB2P
HSP90AB3P
HSP90AB4P
HSPA12A
HSPA13
HSPA4
HSPA5
HSPA6
HSPA7
HSPA8
HSPA8P1
HSPA8P18
HSPA8P5
HSPA8P8
HSPA8P9
HSPBP1
HSPD1
HSPH1
HTATSF1
HTD2
HUS1
HVCN1
[truncated: 2,806 more rows]

## Sheet: transcriptome_edgeR_DEGs
A2M
AACSP1
AAGAB
AAMP
AAR2
AARS1
AATF
ABCA1
ABCA5
ABCA6
ABCB8
ABCC1
ABCC3
ABCD1
ABCF3
ABHD16A
ABHD17C
ABHD6
ABI3
ABITRAM
ABR
ABRACL
ABT1
ABTB1
AC000367.1
AC002316.1
AC002381.1
AC003989.2
AC004057.1
AC004066.1
AC004151.1
AC004453.1
AC004832.3
AC004852.1
AC004858.1
AC004951.3
AC005255.1
AC005258.1
AC005722.1
AC005747.1
AC005828.7
AC005840.1
AC005865.1
AC005912.1
AC006116.8
AC006254.1
AC006326.1
AC006329.1
AC006970.1
AC007161.1
AC007182.2
AC007325.4
AC007537.1
AC008521.1
AC008562.1
AC008676.3
AC008695.2
AC008763.2
AC008878.3
AC008984.5
AC009163.3
AC009313.2
AC009690.1
AC009779.4
AC009892.2
AC009961.3
AC010099.1
AC010323.1
AC010442.2
AC010507.1
AC010507.2
AC010522.1
AC010547.4
AC010627.1
AC010733.1
AC010740.1
AC010970.1
AC011092.1
AC011295.1
AC011742.3
AC012085.1
AC012184.2
AC012454.1
AC012488.1
AC012501.3
AC012569.1
AC013429.2
AC013828.2
AC015802.6
AC016546.1
AC016739.1
AC016885.3
AC017007.3
AC018618.2
AC018635.1
AC018638.1
AC018638.2
AC018797.2
AC020895.1
AC022149.1
AC022296.3
AC022616.7
AC022966.1
AC023157.1
AC024568.1
AC024940.7
AC025271.1
AC025884.1
AC026150.3
AC026403.1
AC026410.1
AC026462.1
AC026877.1
AC026898.1
AC027309.2
AC034244.3
AC040162.1
AC055839.1
AC058822.1
AC060814.1
AC068050.1
AC068631.4
AC068769.1
AC069282.1
AC069368.1
AC069503.2
AC073135.7
AC073310.1
AC073387.1
AC074087.2
AC078776.2
AC078814.3
AC080014.1
AC084373.1
AC084754.1
AC084824.2
AC087477.1
AC087477.6
AC087499.4
AC087721.2
AC090004.1
AC090281.1
AC090527.3
AC091230.1
AC091390.4
AC091868.1
AC091959.3
AC091982.2
AC092032.1
AC092106.1
AC092299.1
AC092324.2
AC092329.3
AC093700.2
AC093724.3
AC093826.2
AC093884.1
AC096664.2
AC096775.1
AC098484.3
AC098847.1
AC099336.2
AC099560.2
AC099654.6
AC103591.2
AC103792.1
AC103988.1
AC104164.2
AC104843.1
AC105250.1
AC106800.1
AC106886.6
AC107871.1
AC107954.1
AC107982.1
AC108078.3
AC108108.1
AC108734.2
AC108860.1
AC112206.3
AC112698.1
AC114300.1
AC114801.3
AC114964.1
AC115223.1
AC116049.1
AC116347.1
AC116533.1
AC119396.1
AC124068.1
AC129492.3
AC131056.2
AC131392.1
AC133555.4
AC134981.1
AC136632.1
AC137055.1
AC138827.1
AC139143.1
AC139256.2
AC139495.2
AC141586.1
AC233964.1
AC239600.2
AC241640.1
AC241640.2
AC243587.1
AC243919.1
AC243960.2
AC244197.3
AC245297.1
AC245452.2
AC245884.12
AC254979.1
AC270170.1
ACAA2
ACACA
ACAD10
ACAD8
ACAD9
ACAP1
ACBD6
ACD
ACIN1
ACKR3
ACLY
ACO2
ACOT7
ACOT9
ACOX2
ACOX3
ACP2
ACP5
ACRBP
ACSF2
ACSL1
ACSL6
ACSM2B
ACSM6
ACSS1
ACTA1
ACTB
ACTBP1
ACTBP11
ACTBP12
ACTBP14
ACTBP2
ACTBP6
ACTBP7
ACTBP8
ACTBP9
ACTC1
ACTG1
ACTG1P1
ACTG1P12
ACTG1P14
ACTG1P15
ACTG1P16
ACTG1P19
ACTG1P2
ACTG1P20
ACTG1P21
ACTG1P23
ACTG1P24
ACTG1P4
ACTG2
ACTL6A
ACTN4
ACTR10
ACTR1B
ACTR2
ACTR5
ACTR8
ACVR2A
ACY3
AD000091.1
ADA
ADAL
ADAM19
ADAM28
ADAMDEC1
ADAT1
ADAT3
ADCK5
ADCY7
ADD1
ADD2
ADGRE1
ADGRE2
ADGRE3
ADGRE5
ADGRF2
ADIPOR1P1
ADK
ADO
ADORA2A
ADORA2B
ADPRH
ADPRM
ADRA2B
ADRB1
ADRM1
ADSS2
AF186996.9
AF196969.1
AFG3L1P
AFG3L2
AFTPH
AGA
AGFG1
AGK
AGPAT1
AGPAT5
AHR
AHSA1
AIDA
AIF1
AIFM1P1
AIFM3
AIMP2
AIP
AJAP1
AK2
AKAP11
AKAP13
AKAP8L
AKR1B1P7
AKR1C7P
AKT1
AKTIP
AL022238.4
AL022312.1
AL023807.1
AL031577.1
AL031729.1
AL031985.1
AL034370.1
AL034430.1
AL034430.2
AL035407.2
AL049779.1
AL050303.2
AL050321.1
AL050331.1
AL080243.2
AL096855.2
AL121758.1
AL121821.3
AL121994.1
AL132640.2
AL132640.4
AL136380.1
AL136531.2
AL137798.3
AL138963.3
AL139095.3
AL139811.2
AL158077.1
AL158801.6
AL159141.1
AL161636.2
AL163636.3
AL354702.1
AL355312.1
AL356423.1
AL356432.2
AL356432.4
AL356432.6
AL356473.1
AL357673.1
AL358232.1
AL359265.1
AL359641.1
AL359692.1
AL359704.1
AL365440.1
AL390719.1
AL391825.1
AL445523.1
AL445524.2
AL445669.1
AL445933.1
AL450405.1
AL450998.1
AL451074.4
AL451142.2
AL512306.1
AL512624.1
AL512661.1
AL513523.7
AL590396.1
AL590627.1
AL591379.1
AL591438.2
AL591719.1
AL592429.1
AL593848.1
AL596087.1
AL606489.2
AL627309.6
AL627309.7
AL671277.1
AL731892.1
AL732372.2
AL732372.3
AL773545.3
AL845454.2
AL928654.3
ALAD
ALDH1A1
ALDH2
ALDH3B1
ALDH4A1
ALDH9A1
ALDOA
ALDOAP1
ALDOAP2
ALG12
ALG13
ALG1L13P
ALG2
ALKBH3
ALKBH7
ALOX5
ALOX5AP
ALPK2
AMBRA1
AMDHD2
AMIGO3
AMMECR1
AMPD2
ANAPC15
ANAPC5
ANAPC7
ANG
ANGEL1
ANKFN1
ANKIB1
ANKRA2
ANKRD10
ANKRD11
ANKRD13D
ANKRD22
ANKRD27
ANKRD28
ANKRD34B
ANKRD40
ANKS6
ANKZF1
ANP32A
ANTXR2
ANXA1
ANXA3
ANXA4
ANXA6
AOAH
AP000344.4
AP000347.1
AP000529.1
AP000907.1
AP000916.1
AP001120.3
AP001357.1
AP002373.1
AP003072.2
AP003084.1
AP003419.1
AP003478.1
AP003717.3
AP005018.2
AP1B1
AP1S2
AP2A1
AP2M1
AP3D1
AP4M1
APBB1IP
APBB3
APEX2
APH1A
API5
APOA2
APOBEC2
APOBEC3A
APOBEC3B
APOBEC3C
APOBEC3D
APOBEC3F
APOBEC3G
APOL2
APRT
AQP9
ARAF
ARAP1
ARAP2
ARAP3
ARF1
ARF4
ARFGAP1
ARFGAP2
ARHGAP1
ARHGAP10
ARHGAP12
ARHGAP16P
ARHGAP25
ARHGAP26
ARHGAP27
ARHGAP30
ARHGAP4
ARHGAP9
ARHGDIA
ARHGEF1
ARHGEF18
ARHGEF3
ARID2
ARID4A
ARID4B
ARL16
ARL2BPP6
ARL4C
ARL5B
ARL6IP4
ARL6IP6
ARMC1
ARMC7
ARMCX7P
ARMH1
ARPC1B
ARPC4-TTLL3
ARPIN-AP3S2
ARRB1
ARRB2
ARRDC1
ARRDC3
ARSA
ARSB
ARSJ
ASB15
ASCC2
ASGR2
ASH1L
ASL
ASPH
ASS1P1
ATAD1
ATAT1
ATG13
ATG2A
ATG4AP1
ATG9A
ATP13A1
ATP13A3
ATP1A1
ATP1B3
ATP5F1B
ATP5F1E
ATP5F1EP2
ATP5MC1
ATP5MC2
ATP5ME
ATP5MF
ATP5MG
ATP5PD
ATP5PF
ATP5PO
ATP6AP1
ATP6V0C
ATP6V0E2
ATP6V1F
ATP8B3
ATP8B4
ATR
ATRIP
ATXN1
ATXN7L3
AUP1
AURKAIP1
AZGP1
B2M
B3GALT4
B3GAT3
B3GAT3P1
B3GNT5
B3GNT6
B3GNTL1
B4GALT3
BABAM1
BACH1
BAD
BAG4
BAG6
BAIAP2
BAK1
BAP1
BASP1
BATF3
BAX
BAZ2A
BBIP1
BBIP1P1
BBS10
BBS4
BBX
BCKDHA
BCKDK
BCL10
BCL2
BCL2A1
BCL2L1
BCL2L2-PABPN1
BCL6
BDP1
BECN1
BEST1
BFAR
BHLHE40
BICC1
BID
BIN2
BIN2P1
BIRC3
BLCAP
BLM
BNIP3L
BOC
BORCS8
BRAP
BRAT1
BRD2
BRD3
BRD3OS
BRD9
BRF2
BRMS1
BRMS1L
BRPF1
BRS3
BSDC1
BSG
BST2
BTAF1
BTBD10
BTBD18
BTBD19
BTBD3
BTBD7
BTBD7P1
BTBD9
BTF3
BTF3P13
BTG1
BTG2
BTG3
BTK
BTN2A1
BTNL8
BTRC
BUB1B
BUD13
BZW1
C10orf105
C10orf88
C11orf21
C12orf10
C12orf49
C12orf73
C13orf42
C14orf93
C15orf39
C15orf48
C16orf72
C16orf91
C17orf107
C19orf38
C19orf48
C1GALT1
C1QA
C1QB
C1QC
C1orf162
C1orf174
C1orf43
C1orf50
C2
C20orf27
C4orf46
C5AR1
C6orf136
C6orf226
C6orf47
C6orf89
C8orf33
C8orf76
C9orf72
C9orf78
CA13
CA2
CABP4
CACNA2D3
CACNA2D4
CACNB2
CACNG3
CADPS
CALD1
CALHM2
CALM1
CAMK2D
CAMKK1
CAMSAP2
CAMTA2
CANT1
CAP1
CAP1P2
CAPG
CAPN1
CAPZA1
CAPZA2
CAPZB
CARD16
CARD18
CARD8
CARD9
CARS1
CASC1
CASC3
CASP1
CASP2
CASP3
CASP4
CASP5
CASP6
CASP7
CASP8AP2
CASP9
CAT
CATSPER1
CBFA2T3
CBL
CBLL2
CBR1
CBWD5
CBX1P3
CBX6
CCDC107
CCDC115
CCDC12
CCDC124
CCDC130
CCDC134
CCDC137
CCDC170
CCDC189
CCDC22
CCDC43
CCDC50
CCDC58
CCDC69
CCDC71L
CCDC88B
CCDC88C
CCDC9
CCDC97
CCDC9B
CCL2
CCL20
CCL3
CCL3L1
CCL3L3
CCL4
CCL4L2
CCL7
CCL8
CCM2
CCNB1IP1P3
CCND2
CCNI
CCNL2
CCPG1
CCR2
CCS
CCT3
CCT6A
CCT6P2
CCT7
CCZ1
CCZ1B
CD101
CD109
CD14
CD163
CD180
CD1B
CD1C
CD274
CD2BP2
CD300A
CD300H
CD300LB
CD300LF
CD302
CD33
CD36
CD37
CD38
CD44
CD5
CD53
CD55
CD59
CD63
CD79B
CD83
CD86
CD8B2
CD9
CD93
CD99
CD99L2
CDA
CDC23
CDC25B
CDC37
CDC37L1
CDC42BPB
CDC42EP2
CDC42EP4
CDH11
CDH23
CDIP1
CDK1
CDK11A
CDK11B
CDK16
CDK2AP1
CDK2AP2
CDK5R1
CDK5RAP2
CDK5RAP3
CDK9
CDKN1A
CDKN1C
CDKN2AIP
CDKN2D
CDPF1
CDY5P
CDYL2
CEACAM21
CEACAM3
CEACAM4
CEBPA
CEBPD
CEBPZ
CELF1
CELF2
CENPE
CENPP
CENPT
CENPX
CEP120
CEP162
CEP164
CEP295NL
CEP72
CEP95
CEPT1
CERS5
CES1
CES1P1
CES4A
CETP
CFAP20
CFB
CFDP1
CFL1
CFL1P2
CFL1P4
CFP
CH25H
CHCHD2
CHCHD2P6
CHCHD4P5
CHCHD6
CHERP
CHI3L2
CHIC2
CHID1
CHMP1A
CHMP1B2P
CHMP4B
CHMP6
CHORDC2P
CHRM3
CHRNB3
CHRNE
CHST11
CHST15
CHST2
CIRBP
CITED2
CKAP2
CKAP4
CKB
CKLF-CMTM1
CKS1B
CKS1BP3
CKS2
CLASRP
CLCF1
CLCN4
CLCN6
CLDND1
CLEC10A
CLEC18A
CLEC4A
CLEC4D
CLEC4E
CLEC4F
CLEC5A
CLEC6A
CLEC7A
CLK1
CLK3
CLMN
CLN8
CLP1
CMAS
CMTM2
CMTM3
CMTM6
CMTR1
CNDP2
CNIH1
CNN2
CNOT10
CNOT9
CNPPD1
CNPY3
CNTLN
CNTNAP2
CNTROB
COASY
COG2
COG4
COG5
COIL
COL15A1
COL16A1
COL7A1
COL8A2
COLGALT1
COMMD5
COMMD6
COMMD7
COPE
COPG1
COPG2
COPS3
COPS7A
COPZ2
COQ10B
COQ7
COQ8A
COQ8B
COQ9
CORO1A
CORO1B
CORO2A
CORO7
COTL1
COX6B1P3
COX7A2
COX7B
COX7BP2
CP
CPD
CPLANE1
CPNE1
CPNE8
CPPED1
CPVL
CR381670.1
CR383656.13
CR759762.1
CRCP
CREB1
CREB3
CREB5
CREBBP
CREG1
CREM
CRISPLD2
CRKL
CRLF2
CRLS1
CROCC2
CRTAP
CRTC2
CRY2
CSDE1
CSE1L
CSF1R
CSF2
CSF2RA
CSF3R
CSK
CSMD3
CSNK1A1
CSNK1D
CSRP1
CST3
CSTA
CSTB
CT009517.1
CTBP2P1
CTBP2P10
CTC1
CTDSP1
CTDSPL
CTNNB1
CTNNBL1
CTR9
CTRL
CTSC
CTSD
CTSW
CTSZ
CUEDC1
CUL2
CUL4A
CUL4B
CUX1
CUZD1
CX3CR1
CXCL1
CXCL10
CXCL16
CXCL2
CXCL3
CXCL6
CXCL8
CXCR2P1
CXXC1
CXXC4
CYB561D1
CYB561D2
CYB5D1
CYB5R3
CYBC1
CYCS
CYCSP39
CYFIP2
CYP1A1
CYP1B1
CYP27A1
CYP2F2P
CYP2T1P
CYP4F22
CYP4F35P
CYTH1
CYTH2
CYTH4
CYTIP
DACT3
DAGLB
DAW1
DAXX
DBF4
DBI
DBNL
DCAF11
DCAF15
DCAF4L2
DCAF7
DCAF8
DCK
DCLRE1C
DCLRE1CP1
DCPS
DCSTAMP
DCTN1
DCTN2
DCUN1D3
DCXR
DDA1
DDAH2
DDB1
DDB2
DDIT4
DDOST
DDT
DDTL
DDX1
DDX11L10
DDX17
DDX19B
DDX24
DDX27
DDX28
DDX39A
DDX39B
DDX42
DDX46
DDX47
DDX49
DDX5
DDX54
DDX56
DDX6
DDX60
DEDD2
DEFA7P
DEFB134
DELE1
DENND10
DENND1C
DENND4A
DENND4B
DEPDC1B
DERL1
DGAT2
DGCR6
DGCR6L
DGKB
DGKG
DGKQ
DGKZ
DGLUCY
DHDDS
DHPS
DHRS13
DHRS3
DHRS4
DHRS7
DHRS9
DHX16
DHX29
DHX34
DHX36
DHX38
DHX40
DHX58
DHX8
DHX9
DIPK2A
DIS3L2
DLAT
DLGAP4
DMAC2
DMAP1
DMXL2
DNAH1
DNAH9
DNAJA1P3
DNAJA4
DNAJB1
DNAJB1P1
DNAJB6
DNAJC14
DNAJC17
DNAJC19
DNAJC2
DNAJC3
DNAJC5
DNAJC7
DNAJC9
DNAL4
DNASE1L1
DNASE2
DNPH1
DOCK10
DOCK2
DOK1
DOK2
DOLK
DOLPP1
DOP1A
DPEP2
DPEP3
DPH2
DPP3
DPP7
DPYD
DPYS
DPYSL2
DRAP1
DRD5P2
DRG1
DRG2
DSE
DSEL
DSTN
DTD1
DTX2
DTX2P1
DUS2
DUSP1
DUSP12
DUSP14
DUSP2
DUSP7
DUTP2
DXO
DYNC1LI1
DYNLT1
DYRK1B
DYSF
E2F1
E2F3
EAF1
EBNA1BP2
ECE1
EDARADD
EDEM1
EDN1
EEF1A1P25
EEF1A1P27
EEF1A1P40
EEF1D
EEF1DP2
EEF1DP3
EEF1DP7
EEF2
EEPD1
EFCAB12
EFCAB3
EFHD2
EFL1P2
EFNA5
EFTUD2
EGLN1
EGLN2
EGR1
EGR2
EGR3
EHD1
EHMT2
EI24P4
EIF1B
EIF2AK3
EIF2B1
EIF2B2
EIF2B4
EIF2B5
EIF2S3
EIF3B
EIF3C
EIF3CL
EIF3F
EIF3FP3
EIF3H
EIF4A1
EIF4E
EIF4E3
EIF4EBP1
EIF4EP1
EIF4G1
EIF4G3
EIF4H
EIF5A
EIF5B
ELF2
ELF4
ELL2
ELMO2
ELMO3
ELMSAN1
ELOA
ELP5
EMB
EMC3-AS1
EMC4
EMC6
EMC7
EMC9
EMG1
EMID1
EMILIN2
EML2
EMP1
EMP3
ENDOD1
ENDOG
ENO1P1
ENPP4
ENSAP1
ENTPD1
EPB41L3
EPOR
EPRS1
EPS15L1
EPS8
ERCC2
ERCC3
ERCC5
ERCC8
EREG
ERGIC1
ERI1
ERICH1
ERLEC1
ERO1A
ERP29
ERRFI1
ESD
ESRRA
ESS2
ESYT1
ETFB
ETFRF1
ETHE1
ETV3
ETV6
EVI2A
EVI5
EVL
EWSR1
EXOC3
EXOC3L2
EXOC7
EXOSC10
EXOSC4
EZH1
EZR
F11
F13A1
F3
F5
FAAH
FAAP100
FAF2
FAM102B
FAM107B
FAM110A
FAM110D
FAM111A
FAM118A
FAM13B
FAM151A
FAM156B
FAM168A
FAM168B
FAM197Y9
FAM200B
FAM205C
FAM214B
FAM228B
FAM234A
FAM32A
FAM47E-STBD1
FAM49A
FAM53B
FAM53C
FAM72B
FAM78A
FAM86B3P
FAM89A
FAM89B
FAM98A
FANCB
FARP2
FARS2
FASTK
FASTKD2
FAXDC2
FBH1
FBXL12
FBXL20
FBXO21
FBXO28
FBXW5
FCAR
FCER1G
FCGR1A
FCGR1B
FCGR1CP
FCGR3A
FCGR3B
FCHO1
FCHSD1
FCRL2
FCRL3
FCRL6
FDX1
FEN1
FERMT3
FFAR3
FGD2
FGD3
FGD4
FGF7P6
FGFBP2
FGFRL1
FGR
FIBP
FICD
FIP1L1
FKBP15
FKBP1A
FKBP2
FKBP8
FLAD1
FLI1
FLII
FLNA
FLOT1
FLOT2
FLYWCH2
FMN1
FMNL1
FMNL2
FN1
FN3KRP
FNBP4
FNDC3B
FNIP1
FO393414.1
FOLR2
FOLR3
FOS
FOSB
FOSL1
FOXJ3
FOXK1
FOXO4
FOXRED1
FPR1
FPR2
FPR3
FRG2
FRG2C
FRS2
FSIP1
FTH1
FTH1P20
FTL
FTSJ3
FUCA2
FURIN
FUS
FUT8
FXYD6
FXYD7
FYB1
FZD1
G0S2
G3BP1
G3BP2
GAA
GAB1
GABARAP
GABARAPL1
GABBR1
GAK
GALE
GALK1
GALT
GANAB
GAPDH
GAPDHP34
GAPDHP35
GAPDHP42
GAPDHP65
GAPDHP70
GAPT
GART
GATC
GATD3A
GBP4
GCH1
GCK
GCLM
GDI1
GDI2P2
GEMIN4
GET3
GGA1
GGA3
GGNBP2
GGT7
GGTA1P
GH1
GIGYF1
GIMAP7
GIPC1
GIT1
GIT2
GJB2
GK
GLE1
GLO1
GLRX
GLS
GLT1D1
GLTP
GLUL
GLYATL3
GLYCTK
GLYR1
GMPPA
GMPS
GNA12
GNA13
GNAI2
GNAQ
GNB4
GNG2
GNGT2
GNL1
GNLY
GNPDA1
GNS
GOLGA4
GOLGA8R
GOPC
GORASP1
GOSR2
GOT1
GPA33
GPAA1
GPANK1
GPATCH3
GPATCH8
GPBAR1
GPBP1L1
GPC6
GPCPD1
GPD1L
GPI
GPKOW
GPM6B
GPR108
GPR137B
GPR153
GPR174
GPR183
GPR20
GPR27
GPR42
GPR68
GPR84
GPRC5A
GPS1
GPSM3
GPX1
GRAMD4P2
GRB2
GRINA
GRIPAP1
GRK2
GRK3
GRK6
GRK6P1
GRN
GRPR
GSDMD
GSKIP
GSPT2
GSR
GSS
GSTA4
GSTM1
GSTM3
GSTM4
GTF2A1
GTF2F1
GTF2F2
GTF2IP4
GTF3C1
GTF3C5
GTPBP6
GU182352.5
GUCY1A1
GUCY1B1
GUK1
GUSB
GVQW2
GYG1
GZMA
GZMB
GZMH
H1-0
H1-3
H1-4
H1-5
H2AC12
H2AC17
H2AC5P
H2AC7
H2AW
H2BC16P
H2BP2
H3-3A
H3P15
H3P20
H4C11
H4C12
HACL1
HADHA
HADHAP1
HAL
HARS1
HARS2
HAUS7
HAUS8
HBEGF
HCAR2
HCAR3
HCCS
HCFC2
HCK
HCLS1
HCST
HDAC1
HDAC1P1
HDAC2
HDAC3
HDAC5
HDAC9
HDLBP
HEATR3
HECTD3
HEG1
HERC1
HERC3
HERPUD1
HEXB
HEXIM1
HHAT
HIBADH
HIC2
HIF1A
HINT1
HIPK1
HIRIP3
HJV
HK1
HK2
HK3
HLA-A
HLA-B
HLA-C
HLA-DMA
HLA-DMB
HLA-DOB
HLA-DPB1
HLA-DQA1
HLA-DRA
HLA-E
HLA-F
HLA-G
HLA-H
HLA-J
HLA-K
HLA-L
HLA-U
HLA-W
HLX
HM13
HMBOX1
HMCES
HMGB1P30
HMGB1P51
HMGN2P27
HMGN2P40
HMGN3
HMOX1
HMOX2
HNMT
HNRNPA1
HNRNPA1L2
HNRNPA1P1
HNRNPA1P12
HNRNPA1P33
HNRNPA1P34
HNRNPA1P35
HNRNPA1P4
HNRNPA1P44
HNRNPA1P47
HNRNPA1P50
HNRNPA1P52
HNRNPA1P57
HNRNPA1P59
HNRNPA2B1
HNRNPA3P7
HNRNPCP10
HNRNPCP4
HNRNPD
HNRNPDL
HNRNPF
HNRNPH2
HNRNPK
HNRNPKP1
HNRNPKP2
HNRNPKP4
HNRNPM
HNRNPR
HNRNPUL2
HORMAD2
HOXA1
HP1BP3
HPF1
HPS1
HPSE
HRAS
HRH2
HS1BP3
HS3ST2
HS3ST4
HSD11B1
HSD17B11
HSD17B12
HSD17B8
HSF5
HSH2D
HSP90AA1
HSP90AA2P
HSP90AA6P
HSP90AB1
HSP90AB2P
HSP90AB3P
HSP90AB4P
HSPA1A
HSPA1B
HSPA4
HSPA5
HSPA6
HSPA7
HSPA8
HSPA8P3
HSPA8P5
HSPA8P7
HSPA8P8
HSPA8P9
HSPA9
HSPBP1
HSPD1
HSPE1P23
HSPH1
HTATSF1
HTD2
HVCN1
HYDIN
HYOU1
IARS2
IBTK
ICAM1
ICAM2
ICAM3
ICAM4
ICE2P1
ICOS
ID1
ID2
IDH3A
IDH3B
IDH3G
IDI1
IDSP1
IER2
IER3
IFI35
IFI44
IFIT2
IFIT3
IFITM1
IFITM2
IFITM3
IFITM9P
IFNGR2
IFRD2
IFT140
IFT27
IFT43
IFT57
IGFBP5
IGFBP6
IGHD
IGHG1
IGHMBP2
IGKC
IGKJ4
IGKV1-39
IGKV1-5
IGKV1D-39
IGKV1D-42
IGKV2-30
IGKV3-11
IGKV3-20
IGKV4-1
IGLC1
IGLC2
IGLV3-19
IGSF23
IGSF6
IK
IKZF1
IL10
IL10RA
IL12B
IL12RB1
IL13RA1
IL16
IL1A
IL1B
IL1R1
IL1RAP
IL1RN
IL21R
IL22RA2
IL24
IL2RB
IL36G
IL3RA
IL6
IL6ST
ILK
ILVBL
IMMT
IMP3
IMP4
IMPDH1
ING2
ING3
ING4
INKA2
INMT
INO80D
INO80E
INPP1
INPP5B
INPP5D
INPP5K
INSIG1
INTS10
INTS11
INTS5
INTS6
IP6K1
IPO4
IPO7P2
IPO8
IQCB1
IQGAP1
IRAK2
IRF1
IRF2BP2
IRF2BPL
IRF5
IRF9
IRS2
ISCA1
ISCU
ISG15
ISOC2
ITFG2
ITGA4
ITGA5
ITGAE
ITGAL
ITGAM
ITGAV
ITGB2
ITGB7
ITIH4
ITLN1
ITM2B
ITPA
ITPKB
ITPKC
ITPRIPL2
IVD
IVNS1ABP
IZUMO4
JADE2
JARID2
JCHAIN
JMJD7
JOSD2
JPT1
JUN
JUND
JUP
KANSL2
KARS1
KAT5
KAT7
KATNA1
KATNB1
KAZALD1
KBTBD11
KBTBD4
KCNAB2
KCNJ15
KCNJ3
KCNQ1
KCTD11
KCTD12
KCTD5
KCTD7
KDELR1
KDELR3
KDM6A
KEAP1
KHDRBS3
KHK
KHSRP
KIAA0355
KIAA0513
KIAA1191
KIAA1324L
KIF22
KIF9
KIFAP3
KIR2DL4
KIR2DS2
KIR3DL2
KIR3DP1
KLF10
KLF11
KLF12
KLF16
KLF3
KLF4
KLF5
KLF6
KLHDC3
KLHL12
KLHL18
KLHL20
KLHL24
KLHL9
KLK10
KLK8
KLRG1
KLRK1
KMT2E
KNDC1
KP420440.3
KPNA1
KPNA4
KPNA6
KRI1
KRT10
KRT18P24
KRT18P46
KRT18P61
KRT8P2
KRTAP13-1
KXD1
KYNU
L1TD1
L3MBTL3
LAMB1
LAPTM5
LARP4B
LAS1L
LASP1
LATS1
LCAT
LCP1
LDAH
LDHB
LDHD
LDLRAD3
LDLRAD4
LENG1
LETM1
LETMD1
LEXM
LFNG
LGALS2
LGALS3BP
LGALS9
LGALS9C
LHPP
LHX9
LIF
LIG1
LILRA1
LILRA2
LILRA3
LILRA4
LILRA5
LILRA6
LILRB1
LILRB2
LILRB3
LILRB4
LILRB5
LILRP1
LIMD1
LIMD2
LIN28B
LIN37
LIN7C
LINC00032
LINC01347
LIPN
LMAN2
LMBR1L
[truncated: 2,134 more rows]

## Sheet: genome_DESeq2_DEGs
A2M
AAGAB
AAMP
AAR2
AARS1
AASDH
AATBC
AATF
AATK
ABCA1
ABCA5
ABCA6
ABCA9
ABCB10
ABCB11
ABCB8
ABCC1
ABCC10
ABCC3
ABCC4
ABCC8
ABCD3
ABCD4
ABCF3
ABHD11
ABHD17C
ABHD18
ABHD6
ABI3
ABITRAM
ABRACL
ABT1
ABTB1
AC000367.1
AC002073.1
AC002316.1
AC002456.1
AC002553.1
AC002558.3
AC004130.2
AC004148.1
AC004151.1
AC004263.2
AC004453.1
AC004687.1
AC004847.1
AC004910.1
AC004951.1
AC005071.2
AC005072.1
AC005083.1
AC005156.1
AC005165.2
AC005224.2
AC005280.2
AC005332.1
AC005332.2
AC005522.1
AC005674.2
AC005747.1
AC005828.4
AC005840.1
AC005912.1
AC006062.1
AC006230.1
AC006547.1
AC007032.1
AC007182.2
AC007342.3
AC007406.5
AC007494.1
AC007599.2
AC007608.1
AC007613.1
AC007637.1
AC007686.4
AC008026.3
AC008537.4
AC008562.1
AC008695.2
AC008875.2
AC008937.2
AC009032.1
AC009035.1
AC009053.2
AC009090.6
AC009119.1
AC009226.1
AC009228.1
AC009245.1
AC009303.4
AC009312.1
AC009313.2
AC009362.1
AC009522.1
AC009951.4
AC009951.6
AC009974.1
AC010247.1
AC010247.2
AC010255.1
AC010343.1
AC010422.4
AC010469.1
AC010654.1
AC010733.1
AC010853.1
AC010894.4
AC011195.1
AC011243.1
AC011287.1
AC011379.1
AC011379.2
AC011453.1
AC011472.2
AC011477.1
AC011481.1
AC011511.2
AC011753.1
AC011899.2
AC011933.2
AC011939.2
AC012157.2
AC012181.1
AC012186.2
AC012186.3
AC012569.1
AC012668.3
AC013652.1
AC015574.1
AC015871.3
AC015871.5
AC015911.1
AC015912.3
AC016405.1
AC016712.1
AC016739.1
AC016831.1
AC016831.4
AC016831.6
AC016949.1
AC018607.1
AC018738.1
AC018755.4
AC018797.2
AC018809.2
AC019278.1
AC020651.2
AC020656.2
AC020663.3
AC020703.1
AC020908.3
AC020911.2
AC020913.1
AC020913.3
AC020916.1
AC021016.1
AC021074.1
AC021739.4
AC022001.1
AC022137.4
AC022149.1
AC022211.4
AC022535.1
AC022966.1
AC023157.1
AC023424.3
AC023512.1
AC023818.1
AC023830.4
AC023906.1
AC024075.2
AC024257.3
AC024293.1
AC024475.3
AC024568.1
AC024610.2
AC025034.1
AC025423.1
AC025580.2
AC025884.1
AC026403.1
AC026410.1
AC026462.1
AC026877.1
AC027309.2
AC027575.1
AC034236.1
AC034244.3
AC037198.1
AC040162.1
AC046144.1
AC051619.6
AC051619.7
AC055839.1
AC064805.1
AC064807.1
AC064836.4
AC067931.1
AC067942.1
AC068137.1
AC069547.1
AC072022.2
AC073316.3
AC073320.2
AC073548.1
AC073840.1
AC073857.1
AC073861.1
AC073869.1
AC074135.1
AC074194.1
AC078795.1
AC078817.1
AC079209.1
AC079305.2
AC079414.3
AC079741.1
AC079753.1
AC079753.2
AC083795.2
AC084116.1
AC084754.1
AC084824.2
AC084871.4
AC087276.2
AC087284.1
AC087430.1
AC087477.1
AC087477.2
AC090114.1
AC090204.1
AC090498.1
AC090559.1
AC090578.1
AC090589.1
AC090607.1
AC090970.1
AC091133.7
AC091173.1
AC091230.1
AC091271.1
AC091429.1
AC091492.1
AC091938.1
AC092053.4
AC092112.1
AC092139.3
AC092145.1
AC092329.4
AC092597.1
AC092625.1
AC092661.1
AC092718.7
AC092944.1
AC093525.8
AC093583.1
AC093673.1
AC093700.2
AC093849.1
AC096564.1
AC096570.1
AC096588.2
AC096589.1
AC096664.2
AC096667.1
AC096775.1
AC097376.3
AC097448.1
AC097480.2
AC098656.1
AC098847.1
AC098934.2
AC099344.3
AC099654.2
AC099811.6
AC100788.2
AC100849.1
AC100858.3
AC103591.3
AC103719.1
AC103769.1
AC103858.1
AC103988.1
AC104109.4
AC104164.2
AC104472.1
AC104563.1
AC104794.3
AC104806.2
AC104809.2
AC105180.2
AC106712.2
AC106793.1
AC106800.1
AC106820.1
AC106865.2
AC106897.2
AC107071.1
AC107954.1
AC108673.3
AC108734.2
AC109326.1
AC110741.1
AC112128.1
AC112218.2
AC112907.3
AC113382.1
AC115223.1
AC115284.4
AC116003.1
AC116049.1
AC116345.1
AC116347.1
AC116348.3
AC116348.5
AC116366.2
AC116533.1
AC116667.1
AC118344.4
AC119396.1
AC124016.3
AC124242.1
AC124248.1
AC127070.4
AC127459.2
AC130448.1
AC130448.2
AC130689.1
AC131009.4
AC131235.2
AC131649.1
AC135050.6
AC135178.4
AC136475.1
AC137932.1
AC138627.1
AC139099.2
AC139143.1
AC140076.1
AC141586.1
AC233964.1
AC234772.2
AC239600.2
AC239799.2
AC241952.1
AC243919.1
AC243960.3
AC244090.1
AC244197.3
AC244636.2
AC245014.3
AC245100.4
AC245452.1
AC245452.2
AC253572.2
ACAA1
ACAA2
ACAD10
ACAD8
ACAD9
ACAT1
ACBD5
ACBD6
ACD
ACIN1
ACKR3
ACLY
ACO2
ACOT11
ACOT7
ACOT8
ACOT9
ACOX3
ACP2
ACP5
ACRBP
ACSF2
ACSF3
ACSL1
ACSS1
ACTA1
ACTB
ACTBP1
ACTBP11
ACTBP14
ACTBP2
ACTBP7
ACTBP8
ACTBP9
ACTG1
ACTG1P12
ACTG1P15
ACTG1P19
ACTG1P20
ACTG1P21
ACTG1P23
ACTG1P9
ACTL6A
ACTN4
ACTR10
ACTR1B
ACTR3P2
ACTR6
ACTR8
ACVR1B
ACVR2A
AD000864.1
AD001527.1
ADA
ADAD1
ADAM12
ADAM19
ADAM1B
ADAM28
ADAM8
ADAMDEC1
ADAMTS5
ADAP1
ADCY7
ADD1
ADD2
ADGRE1
ADGRE2
ADGRE3
ADGRE5
ADGRG3
ADI1
ADIPOR1P1
ADK
ADM
ADO
ADORA2B
ADPRH
ADPRHL2
ADPRM
ADRA2B
ADRB1
ADRM1
ADSS2
AEBP2
AEN
AF064858.1
AF111167.1
AF127577.4
AF305872.2
AFF1
AFG3L1P
AFG3L2
AFTPH
AGA
AGFG1
AGO3
AHR
AHSA1
AIDA
AIFM1P1
AIFM3
AIG1
AIMP2
AIP
AK2
AK4
AKAP11
AKAP13
AKAP8L
AKAP9
AKIP1
AKIRIN2
AKR1C7P
AKT1
AKT2
AKTIP
AL009174.1
AL021155.5
AL022098.1
AL022311.1
AL022323.3
AL022329.2
AL022718.1
AL023653.1
AL031123.1
AL031590.1
AL031595.3
AL031602.2
AL031714.1
AL031729.1
AL031985.1
AL033519.3
AL034370.1
AL034379.1
AL034397.3
AL035407.2
AL035411.1
AL035587.1
AL049597.1
AL049779.4
AL049830.1
AL049873.1
AL050309.1
AL080243.2
AL096794.1
AL109615.2
AL109618.1
AL117329.1
AL118508.2
AL118516.1
AL121753.2
AL121821.3
AL121929.3
AL122018.1
AL122020.1
AL132986.1
AL133260.1
AL133318.1
AL133410.1
AL135818.1
AL136126.1
AL136164.3
AL136454.1
AL136961.1
AL136982.3
AL137779.3
AL138785.2
AL139100.2
AL139260.1
AL139286.3
AL157871.3
AL157895.2
AL157938.2
AL157938.3
AL158201.1
AL159141.1
AL161430.1
AL161443.1
AL161725.1
AL161756.3
AL161804.1
AL161909.1
AL162458.1
AL162578.1
AL162586.2
AL162615.1
AL162724.1
AL353151.1
AL353807.5
AL354702.1
AL355304.1
AL355881.2
AL356133.1
AL356273.6
AL356423.1
AL357078.2
AL357874.2
AL358232.1
AL358333.2
AL359237.1
AL359265.1
AL359382.1
AL359513.1
AL359682.1
AL359762.3
AL359922.3
AL360181.2
AL360181.3
AL365440.1
AL390237.1
AL390719.1
AL390728.1
AL390957.1
AL391069.2
AL391832.2
AL391832.3
AL391863.2
AL391988.1
AL392172.1
AL442635.1
AL445189.2
AL445433.1
AL445524.1
AL445985.2
AL449403.2
AL450345.1
AL450405.1
AL450992.4
AL450998.1
AL499604.2
AL512306.1
AL512310.1
AL512361.1
AL512661.1
AL513166.1
AL591163.1
AL591719.1
AL592429.1
AL596087.1
AL603832.1
AL606489.2
AL627316.1
AL663109.1
AL669983.1
AL713852.1
AL731534.1
AL732372.2
AL807742.1
ALAD
ALCAM
ALDH1A1
ALDH2
ALDH3B1
ALDH4A1
ALDH9A1
ALDOA
ALDOAP2
ALG12
ALG13
ALG14
ALG2
ALKBH2
ALKBH3
ALKBH4
ALKBH7
ALOX5
ALOX5AP
ALPK2
ALYREF
AMBRA1
AMFR
AMMECR1
AMMECR1L
AMPD2
AMZ1
AMZ2P1
ANAPC15
ANAPC5
ANAPC7
ANKDD1A
ANKFN1
ANKIB1
ANKMY1
ANKRA2
ANKRD10
ANKRD11
ANKRD13D
ANKRD20A21P
ANKRD22
ANKRD27
ANKRD28
ANKRD40
ANKRD44-IT1
ANKRD50
ANKRD54
ANKZF1
ANP32A
ANTXR2
ANXA1
ANXA4
ANXA6
AOAH
AP000238.1
AP000254.2
AP000331.1
AP000347.1
AP000357.1
AP000437.1
AP000547.3
AP000692.1
AP001011.1
AP001784.1
AP001992.2
AP002026.1
AP002381.2
AP002762.2
AP002762.3
AP002807.1
AP002954.1
AP003065.3
AP003170.4
AP003352.1
AP003478.1
AP003721.1
AP004147.1
AP005059.2
AP1B1
AP1G2
AP1M1
AP1S2
AP2A1
AP2M1
AP3B1
AP3D1
AP4M1
AP5Z1
APBB1IP
APBB3
APEX2
APH1A
API5
APOA2
APOBEC2
APOBEC3A
APOBEC3B
APOBEC3C
APOBEC3D
APOBEC3F
APOBEC3G
APOL2
AQP9
ARAF
ARAP1
ARAP2
ARAP3
ARCN1
AREG
ARF1
ARF4
ARFGAP1
ARFGAP2
ARFRP1
ARGLU1
ARHGAP1
ARHGAP10
ARHGAP12
ARHGAP17
ARHGAP25
ARHGAP26
ARHGAP26-AS1
ARHGAP27
ARHGAP30
ARHGAP31
ARHGAP9
ARHGDIA
ARHGEF1
ARHGEF18
ARHGEF3
ARHGEF9
ARID2
ARID4A
ARIH2OS
ARL11
ARL16
ARL2
ARL4C
ARL5B
ARL6IP6
ARL8A
ARMC1
ARMCX6
ARMH1
ARPC1B
ARPP19
ARRB1
ARRB2
ARRDC1
ARRDC1-AS1
ARRDC2
ARRDC3
ARRDC4
ARSA
ARSB
ARSL
ASB15
ASB16-AS1
ASB18
ASB6
ASB8
ASCC2
ASCC3
ASGR2
ASH1L
ASH1L-AS1
ASH2L
ASL
ASMTL
ASPH
ASPM
ASXL2
ATAD1
ATAD3B
ATF1
ATG101
ATG13
ATG16L1
ATG2A
ATG4B
ATG9A
ATOX1
ATP13A1
ATP13A3
ATP1A1
ATP1A4
ATP1B3
ATP1B3-AS1
ATP2B1-AS1
ATP2C1
ATP5F1B
ATP5F1E
ATP5F1EP2
ATP5MC1
ATP5MC2
ATP5MC2P1
ATP5MC2P4
ATP5ME
ATP5MF
ATP5MG
ATP5PD
ATP5PF
ATP5PO
ATP6AP1
ATP6V0E1
ATP6V0E2
ATP6V1F
ATP8B3
ATP8B4
ATPAF2
ATR
ATRIP
ATXN1
ATXN10
ATXN7L2
ATXN7L3
AUP1
AURKA
AURKAIP1
AXIN1
AXL
AZGP1
AZIN1-AS1
B2M
B3GALT5
B3GAT3
B3GNT2
B3GNT4
B3GNT5
B3GNT7
B4GALT1
B4GALT3
BABAM1
BACH1
BAD
BAG4
BAG6
BAIAP2
BAK1
BAK1P1
BANK1
BAP1
BASP1
BATF
BATF3
BAX
BAZ2A
BBIP1P1
BBS2
BBS4
BBX
BCAS2
BCAS3
BCAT2
BCKDHA
BCKDK
BCL10
BCL2
BCL2A1
BCL2L1
BCL2L15
BCL3
BCL6
BCLAF1P1
BCLAF1P2
BCO2
BCR
BDP1
BECN1
BEND6
BEST1
BEST3
BET1L
BFAR
BHLHE40
BICC1
BID
BIN2
BIN2P1
BIRC3
BIRC6-AS1
BLCAP
BLM
BLMH
BLOC1S5
BMP8A
BMS1
BNC1
BNC2
BNIP3L
BORA
BORCS8
BPGM
BPHL
BRAP
BRAT1
BRD1
BRD2
BRD3
BRD3OS
BRD9
BRF1
BRF2
BRI3BP
BRK1
BRMS1
BRMS1L
BRPF1
BRS3
BSDC1
BSG
BST1
BST2
BTAF1
BTBD10
BTBD19
BTBD3
BTBD9
BTF3
BTF3P10
BTF3P13
BTF3P7
BTG1
BTG2
BTG3
BTK
BTN2A1
BTN2A2
BTRC
BUB1B
BUD13
BX284668.5
BX323845.3
BX679664.1
BX679664.3
BZW1
BZW1P2
C11orf21
C12orf10
C12orf43
C12orf49
C12orf73
C14orf93
C15orf39
C15orf48
C16orf58
C16orf70
C16orf72
C16orf91
C17orf75
C18orf54
C19orf25
C19orf38
C19orf47
C19orf48
C1GALT1
C1QA
C1QB
C1orf131
C1orf162
C1orf174
C1orf43
C1orf54
C1orf61
C20orf27
C22orf39
C2orf92
C3
C3orf85
C4orf46
C5AR1
C5AR2
C5orf34-AS1
C6orf226
C6orf89
C8orf33
C8orf76
C9orf72
C9orf78
CA13
CA2
CA5B
CA8
CABP4
CACNA2D1
CACNA2D3
CACNB2
CADM1
CADPS
CALHM2
CALHM5
CALM1
CALM1P1
CALM2
CALR
CAMK2D
CAMK2G
CAMKK1
CAMSAP2
CAMTA1
CAMTA2
CANT1
CAP1
CAP1P2
CAPG
CAPN1
CAPS
CAPZA1
CAPZA2
CAPZB
CARD16
CARD8
CARD9
CARHSP1
CARS1
CASC1
CASC20
CASC3
CASKIN2
CASP1
CASP2
CASP3
CASP4
CASP5
CASP6
CASP7
CASP9
CAT
CATIP
CATSPER1
CATSPERG
CBFA2T3
CBL
CBLL2
CBR1
CBWD1
CBX3P9
CBX6
CCDC112
CCDC115
CCDC12
CCDC124
CCDC130
CCDC134
CCDC137
CCDC141
CCDC144B
CCDC149
CCDC170
CCDC22
CCDC24
CCDC43
CCDC50
CCDC57
CCDC58
CCDC69
CCDC71L
CCDC88B
CCDC88C
CCDC9
CCDC90B
CCDC97
CCDC9B
CCL2
CCL20
CCL28
CCL3
CCL3L3
CCL4
CCL4L2
CCL7
CCL8
CCM2
CCND2
CCND3
CCNI
CCNL2
CCP110
CCS
CCT3
CCT6A
CCT6B
CCT6P3
CCT7
CCT7P1
CCZ1
CCZ1B
CD101
CD109
CD14
CD151
CD163
CD180
CD1C
CD274
CD2BP2
CD300A
CD300H
CD300LB
CD300LF
CD33
CD36
CD38
CD44
CD44-AS1
CD53
CD55
CD58
CD59
CD63
CD79B
CD83
CD86
CD9
CD93
CD96
CD99
CD99L2
CDA
CDC123
CDC23
CDC25B
CDC37
CDC37L1
CDC42BPB
CDC42EP4
CDC42SE1
CDC42SE2
CDCP1
CDH11
CDH17
CDH23
CDH26
CDIP1
CDIPT
CDK1
CDK10
CDK11A
CDK11B
CDK14
CDK16
CDK2AP1
CDK2AP2
CDK5
CDK5RAP2
CDK5RAP3
CDK9
CDKN1A
CDKN1C
CDKN2AIP
CDKN2D
CDPF1
CDYL
CDYL2
CEACAM1
CEACAM3
CEBPB
CEBPD
CEBPG
CEBPZ
CELF1
CELF2
CENPBD1P1
CENPC
CENPE
CENPP
CENPT
CENPX
CEP120
CEP152
CEP164
CEP295
CEP295NL
CEP350
CEP63
CEP95
CEP97
CEPT1
CERK
CERS2
CERS5
CERT1
CES4A
CETP
CFAP20
CFAP58-DT
CFAP97
CFL1
CFL1P2
CFP
CH25H
CHCHD2
CHCHD2P6
CHCHD3P3
CHCHD6
CHD8
CHERP
CHGB
CHI3L2
CHIC2
CHID1
CHML
CHMP1A
CHMP4B
CHMP6
CHN1
CHPF2
CHST11
CHST15
CHST2
CHST7
CHSY1
CIAO3
CIB1
CINP
CIPC
CIR1
CIRBP
CITED2
CIZ1
CKAP2
CKAP4
CKAP5
CKB
CKS1B
CKS2
CLASRP
CLCC1
CLCF1
CLCN3
CLCN6
CLCN7
CLDND1
CLEC10A
CLEC4A
CLEC4D
CLEC4E
CLEC4F
CLEC5A
CLEC6A
CLEC7A
CLIP2
CLK1
CLK3
CLMAT3
CLMN
CLP1
CLPP
CMAS
CMKLR1
CMTM2
CMTM3
CMTM6
CMTR1
CNDP2
CNIH1
CNKSR3
CNN2
CNOT1
CNOT10
CNOT4
CNOT9
CNP
CNPPD1
CNPY3
CNPY4
CNTLN
CNTNAP2
CNTRL
CNTROB
COA8
COASY
COG1
COG2
COG4
COG5
COG7
COIL
COL15A1
COL4A4
COL9A2
COMMD1
COMMD5
COMMD6
COMMD7
COPE
COPG1
COPG2
COPS3
COPS7A
COPS7B
COQ6
COQ7
COQ8A
COQ8B
COQ9
CORO1A
CORO1B
CORO2A
COTL1
COX14
COX17
COX4I1
COX6B1P3
COX7A2
COX7B
COX7BP2
CP
CPAMD8
CPD
CPEB4
CPLANE1
CPNE1
CPNE2
CPNE5
CPNE8
CPPED1
CPT1A
CPVL
CR1
CRAT
CRCP
CREB1
CREB3
CREB5
CREBBP
CREBRF
CREG1
CREM
CRIP1
CRISPLD2
CRKL
CRLF2
CRLF3
CRNKL1
CROCCP3
CRTAP
CRTC2
CRY1
CRY2
CRYBG1
CRYL1
CSDE1
CSE1L
CSF1
CSF1R
CSF2RA
CSF3R
CSK
CSMD1
CSMD3
CSNK1D
CSNK1E
CSNK2A1
CSNK2A3
CSRP1
CST3
CSTA
CSTF2
CTBP1
CTC1
CTCF
CTDSP1
CTDSPL
CTNNB1
CTNNBL1
CTNS
CTPS1
CTR9
CTSC
CTSD
CTSW
CTSZ
CUL2
CUL4A
CUL4B
CUTALP
CUX1
CWC27
CX3CR1
CXCL1
CXCL10
CXCL16
CXCL2
CXCL3
CXCL8
CXCR2P1
CXXC1
CXXC4
CXorf38
CYB561
CYB561D1
CYB561D2
CYB5R3
CYBC1
CYCS
CYFIP2
CYHR1
CYP1B1
CYP1B1-AS1
CYP27A1
CYP2B6
CYP4F22
CYTH1
CYTH2
CYTH4
CYTIP
CYTOR
DAD1
DAPK1-IT1
DARS2
DAW1
DAXX
DAZAP1
DBF4
DBI
DBNL
DBR1
DCAF10
DCAF11
DCAF5
DCAF7
DCAF8
DCK
DCLRE1C
DCLRE1CP1
DCPS
DCTD
DCTN1
DCTN2
DCTPP1
DCUN1D3
DCXR
DDA1
DDAH2
DDB1
DDB2
DDIT4
DDN-AS1
DDOST
DDRGK1
DDX1
DDX17
DDX19A
DDX19B
DDX21
DDX23
DDX24
DDX27
DDX28
DDX39A
DDX46
DDX47
DDX49
DDX54
DDX55
DDX56
DDX6
DDX60
2020-12-01
DEDD2
DELE1
DENND10
DENND10P1
DENND1C
DENND2D
DENND3
DENND4A
DENND4B
DEPDC1B
DERL1
DGCR2
DGCR6L
DGCR8
DGKB
DGKG
DGKZ
DGLUCY
DHDDS
DHFR2
DHPS
DHRS12
DHRS3
DHRS9
DHTKD1
DHX29
DHX34
DHX35
DHX36
DHX37
DHX38
DHX40
DHX58
DHX8
DHX9
DHX9P1
DIABLO
DIPK2A
DIRC3-AS1
DIS3L
DIS3L2
DLAT
DLEU7
DLGAP1-AS2
DLGAP1-AS3
DLGAP4
DMAC2
DMAP1
DMXL2
DNAH1
DNAH9
DNAJA1P3
DNAJA4
DNAJB1
DNAJB14
DNAJC11
DNAJC14
DNAJC15
DNAJC17
DNAJC19
DNAJC2
DNAJC3
DNAJC5
DNAJC7
DNAJC9
DNASE1L1
DNASE2
DNM2
DNPEP
DNPH1
DOCK10
DOCK2
DOCK4-AS1
DOCK6
DOCK7
DOK1
DOK2
DOP1A
DPCD
DPEP2
DPEP3
DPF2
DPH2
DPP3
DPP7
DPP9
DPY19L4
DPYD
DPYSL2
DRAP1
DRG1
DRG2
DSCAM
DSE
DST
DSTN
DSTYK
DTD1
DTX2
DUS2
DUS3L
DUSP1
DUSP11
DUSP12
DUSP2
DUSP28
DUSP6
DUSP7
DYNC1H1
DYNC1LI1
DYNC1LI2
DYNLT1
DYSF
E2F3
E2F5
E4F1
EAF1
EAF2
EBLN3P
EBNA1BP2
ECE1
ECHS1
ECSIT
EDEM1
EDN1
EDRF1
EEF1A1P25
EEF1AKNMT
EEF1B2
EEF1D
EEF2
EEPD1
EFCAB2
EFHD2
EFNA5
EFTUD2
EGLN2
EGR1
EGR2
EHD1
EHMT1
EIF1B
EIF2AK3
EIF2B1
EIF2B2
EIF2B4
EIF2B5
EIF2S3
EIF3A
EIF3B
EIF3C
EIF3CL
EIF3F
EIF3FP3
EIF3H
EIF4A1
EIF4A1P10
EIF4A1P4
EIF4A1P7
EIF4A3
EIF4E
EIF4E3
EIF4EBP1
EIF4ENIF1
EIF4EP1
EIF4EP2
EIF4G1
EIF4G3
EIF4H
EIF4HP1
EIF5A
EIF5AL1
EIF5B
ELAC2
ELAVL2
ELF2
ELF3-AS1
ELF4
ELL2
ELMO2
ELMOD3
ELMSAN1
ELOA
ELOB
ELOVL1
ELP3
ELP5
EMB
EMC4
EMC7
EMG1
EMILIN2
EML2
EMP1
EMP3
ENDOD1
ENDOV
ENPP4
ENSAP2
ENTPD1
ENTPD4
ENY2
EPB41L3
EPOR
EPRS1
EPS15L1
EPS8
ERBB4
ERCC2
ERCC3
ERCC5
ERCC8
EREG
ERGIC1
ERI1
ERICH1
ERLEC1
ERMAP
ERMARD
ERO1A
ERP29
ERVK13-1
ESCO1
ESD
ESRRA
ESRRG
ESS2
ESYT1
ETFB
ETFBKMT
ETFRF1
ETHE1
ETV3
ETV6
EVI2A
EVI5
EVL
EWSR1
EXD2
EXOC1
EXOC3
EXOC7
EXOC8
EXOSC10
EXOSC2
EXOSC4
EXOSC7
EYA4
EZH1
EZR
F13A1
F3
F5
FAAP100
FABP5
FAF2
FAHD2P1
FAM102B
FAM104A
FAM107B
FAM110A
FAM111A
FAM118A
FAM120B
FAM131A
FAM13B
FAM151A
FAM151B
FAM168A
FAM168B
FAM192BP
FAM193B
FAM200B
FAM20B
FAM214B
FAM217B
FAM228B
FAM234A
FAM234B
FAM32A
FAM49A
FAM53B
FAM53C
FAM78A
FAM83B
FAM89A
FAM89B
FANCA
FANCF
FARP1
FARP2
FARS2
FARSA
FARSB
FASTK
FASTKD3
FASTKD5
FAUP2
FBH1
FBP1
FBXL12
FBXL20
FBXO21
FBXO28
FBXO44
FBXW5
FCAMR
FCAR
FCER1G
FCGR1A
FCGR1B
FCGR3A
FCGR3B
FCHO1
FCHSD1
FCHSD2
FCRL3
FCRL6
FDX1
FECH
FEM1A
FEM1C
FEN1
FERMT2
FERMT3
FFAR3
FGD2
FGD3
FGD4
FGF13
FGFBP2
FGFR1
FGFRL1
FGR
FIBP
FICD
FIP1L1
FKBP15
FKBP1A
FKBP1AP1
FKBP1C
FKBP2
FKBP8
FLAD1
FLI1
FLII
FLNA
FLOT1
FLOT2
FMC1
FMNL1
FMNL2
FMO1
FN1
FN3KRP
FNBP4
FNDC3B
FNIP1
FO393411.1
FO393414.1
FOCAD
FOLR2
FOLR3
FOS
FOSB
FOSL1
FOXJ3
FOXK1
FOXO4
FOXP1
FOXP4
FOXRED1
FP671120.8
FPR1
FPR2
FPR3
FRMD4A
FRMD4B
FRS2
FSIP1
FTCDNL1
FTH1P8
FTL
FTLP3
FTSJ3
FUCA1
FUCA2
FURIN
FUS
FXYD6
FYB1
G0S2
G3BP1
G3BP2
GAA
GAB1
GABARAP
GABARAPL1
GABARAPL2
GABPB2
GAK
GALE
GALK1
GALK2
GALNT10
GALT
GANAB
GAPDH
GAPDHP1
GAPDHP34
GAPDHP35
GAPDHP40
GAPDHP42
GAPDHP63
GAPDHP65
GAPDHP70
GAPDHP72
GAPT
GART
GAS5
GAS8
GASK1B
GATB
GATC
GATD1
GBA2
GBP4
GCA
GCC1
GCH1
GCLM
GCNT3
GDF5OS
GDF9
GDI1
GEMIN4
GET3
GFOD2
GGA1
GGA3
GGNBP2
GGTA1P
GIGYF1
GIMAP1
GIMAP7
GIMAP8
GIT1
GIT2
GK
GK5
GLB1L3
GLE1
GLO1
GLRX
GLS
GLT1D1
GLTP
GLUL
GLULP4
GLYCTK
GLYR1
GMFB
GMFG
GMPPA
GMPS
GMPSP1
GNA12
GNA13
GNAI2
GNAQ
GNB2
GNB4
GNG2
GNGT2
GNL1
GNLY
GNMT
GNPDA1
GNPTG
GNS
GOLGA2
GOLGA3
GOLGA4
GORASP1
GOSR2
GOT1
GPAA1
GPATCH1
GPATCH11
GPATCH3
GPATCH8
GPBAR1
GPBP1L1
GPC6
GPCPD1
GPD1L
GPI
GPKOW
GPM6B
GPN1
GPR108
GPR137B
GPR141
GPR153
GPR174
GPR183
GPR19
GPR27
GPR65
GPR84
GPRC5A
GPS1
GPSM3
GPX1
GRAMD1A
GRAMD4P2
GRB2
GRHPR
GRINA
GRIPAP1
GRK2
GRK3
GRK5-IT1
GRK6
GRK6P1
GRN
GRPEL2
GRWD1
GSDMD
GSE1
GSK3A
GSKIP
GSR
GSS
GSTA4
[truncated: 2,950 more rows]

## Sheet: genome_edgeR_DEGs
AAGAB
AAMP
AAR2
AATBC
AATF
ABCA1
ABCA5
ABCA6
ABCA9-AS1
ABCB11
ABCC1
ABCC3
ABCD4
ABCF3
ABHD10
ABHD11
ABHD17C
ABHD6
ABI3
ABT1
ABTB1
AC000367.1
AC002316.1
AC002456.1
AC002511.1
AC003071.2
AC003991.2
AC004066.1
AC004130.2
AC004263.2
AC004264.2
AC004816.2
AC004847.1
AC004865.2
AC005014.2
AC005071.2
AC005072.1
AC005083.1
AC005104.3
AC005224.2
AC005332.2
AC005392.2
AC005410.2
AC005522.1
AC005594.1
AC005747.1
AC005828.4
AC005915.1
AC006062.1
AC006230.1
AC006254.1
AC006277.1
AC006326.1
AC006329.1
AC006538.4
AC006547.1
AC006581.2
AC007032.1
AC007182.2
AC007216.4
AC007278.2
AC007342.3
AC007491.1
AC007546.1
AC007786.4
AC007991.2
AC008067.1
AC008074.2
AC008427.1
AC008537.4
AC008555.5
AC008562.1
AC008750.1
AC008766.1
AC008798.2
AC008937.2
AC009035.1
AC009093.6
AC009119.1
AC009226.1
AC009248.2
AC009303.4
AC009387.1
AC009495.3
AC009704.2
AC009878.2
AC009948.2
AC009951.6
AC009974.1
AC010240.1
AC010247.1
AC010247.2
AC010255.1
AC010442.2
AC010451.2
AC010627.1
AC010654.1
AC010733.1
AC010864.1
AC010904.1
AC011195.1
AC011196.1
AC011243.1
AC011389.2
AC011477.1
AC011511.2
AC011676.5
AC011742.3
AC011753.1
AC011899.2
AC011939.2
AC012065.1
AC012181.1
AC012186.3
AC012307.1
AC012488.1
AC012569.1
AC013429.2
AC013652.1
AC013652.2
AC013724.1
AC015819.2
AC015871.3
AC015871.5
AC015911.4
AC015912.3
AC015921.1
AC016405.1
AC016583.1
AC016739.1
AC016773.2
AC016831.1
AC016925.3
AC018445.4
AC018607.1
AC018618.2
AC018685.3
AC018797.2
AC018904.2
AC019278.1
AC020651.2
AC020656.2
AC020663.3
AC020703.1
AC020978.9
AC021106.1
AC022211.2
AC022211.4
AC022532.1
AC022535.1
AC022616.7
AC022762.2
AC022778.1
AC022898.1
AC022966.1
AC023389.1
AC023510.2
AC023830.1
AC023830.4
AC024075.1
AC024075.2
AC024568.1
AC025034.1
AC025423.1
AC025434.1
AC025580.2
AC025884.1
AC026167.1
AC026462.1
AC026462.3
AC026877.1
AC026898.1
AC027271.1
AC034236.3
AC034244.3
AC037198.1
AC037198.2
AC044849.1
AC046158.2
AC046185.3
AC051619.6
AC051619.7
AC064805.1
AC064836.4
AC067852.5
AC068397.1
AC069282.1
AC069547.1
AC073140.2
AC073316.3
AC073320.2
AC073465.1
AC073548.1
AC073581.1
AC073861.1
AC073862.3
AC074135.1
AC074141.1
AC074194.1
AC078776.2
AC078795.1
AC079174.1
AC079209.1
AC079298.3
AC079305.2
AC079753.1
AC079822.1
AC083795.2
AC084754.1
AC084871.4
AC087284.1
AC087477.2
AC087565.2
AC087878.1
AC087885.1
AC090181.2
AC090503.2
AC090559.1
AC090578.1
AC090617.9
AC090618.1
AC090970.1
AC091173.1
AC091230.1
AC091607.1
AC091868.1
AC091938.1
AC092032.1
AC092053.4
AC092112.1
AC092127.1
AC092127.2
AC092139.3
AC092145.1
AC092316.1
AC092802.4
AC092803.1
AC092944.1
AC093423.2
AC093525.8
AC093583.1
AC093673.1
AC093677.2
AC093849.1
AC096564.1
AC096570.1
AC096577.1
AC096588.2
AC096644.3
AC096667.1
AC097448.1
AC097480.2
AC097634.1
AC098656.1
AC098799.2
AC099344.3
AC099541.1
AC099568.1
AC099654.2
AC099654.6
AC099670.2
AC100788.2
AC100840.1
AC100849.1
AC100858.3
AC103591.3
AC103719.1
AC103988.1
AC104083.1
AC104109.4
AC104164.2
AC104472.1
AC104689.1
AC104695.1
AC104794.3
AC104806.2
AC104809.2
AC105031.1
AC105180.2
AC105430.1
AC105450.1
AC106712.2
AC106793.1
AC106865.2
AC106897.2
AC107071.1
AC108860.1
AC109326.1
AC110741.1
AC111170.4
AC112206.3
AC113367.3
AC113382.1
AC113382.2
AC116003.1
AC116345.1
AC116348.3
AC116348.4
AC116348.5
AC116353.2
AC116667.1
AC117464.1
AC119396.1
AC119673.1
AC121334.3
AC123595.1
AC123595.3
AC123786.1
AC124016.3
AC124248.1
AC126178.1
AC127070.4
AC127459.2
AC130448.1
AC130448.2
AC130814.1
AC131009.4
AC132192.2
AC135279.4
AC135507.1
AC136475.1
AC136475.5
AC136475.7
AC137932.1
AC138356.1
AC138761.2
AC139099.2
AC139530.1
AC140076.1
AC141586.1
AC234063.1
AC234772.2
AC239799.2
AC241952.1
AC243960.3
AC244090.1
AC244197.3
AC245014.3
AC245060.5
AC245100.4
AC245452.2
AC253572.2
AC253576.1
ACAD8
ACAD9
ACD
ACKR3
ACO2
ACOT7
ACOX2
ACOX3
ACP2
ACP5
ACRBP
ACSF2
ACSL1
ACSS1
ACTB
ACTBP11
ACTBP2
ACTG1
ACTG1P12
ACTG1P15
ACTG1P19
ACTN4
ACTR1B
ACTR5
ACTR6
ACTR8
ACVR2A
ACVR2B
ACY3
AD001527.1
ADA
ADAM19
ADAM28
ADAMDEC1
ADCK5
ADCY7
ADD1
ADD2
ADGRE1
ADGRE2
ADGRE3
ADGRE5
ADIPOR1P1
ADO
ADORA2B
ADPRH
ADRA2B
ADRB1
ADRM1
ADSS1
ADSS2
AF064858.1
AF111167.1
AF127577.4
AF213884.3
AF305872.2
AFF1
AFG3L1P
AGA
AGFG1
AHR
AHSA1
AIDA
AIFM1P1
AIFM3
AIP
AK4
AKAP11
AKAP8L
AKR1B1P7
AKR1C1
AKR1C7P
AKT1
AL021155.5
AL021396.1
AL021877.1
AL022098.1
AL022313.1
AL022329.2
AL022724.3
AL023803.2
AL023807.1
AL031123.1
AL031283.1
AL031985.1
AL035407.2
AL035458.1
AL035587.1
AL049779.2
AL049779.4
AL050309.1
AL096855.2
AL109615.2
AL109615.3
AL118508.2
AL118508.3
AL121584.1
AL121753.2
AL121821.3
AL121832.3
AL121929.3
AL121987.1
AL122017.1
AL132639.2
AL132640.2
AL132796.3
AL132986.1
AL133318.1
AL133343.2
AL135818.1
AL136040.1
AL136115.2
AL136126.1
AL136164.3
AL136961.1
AL136982.3
AL138963.3
AL139095.3
AL139260.1
AL139824.1
AL157369.1
AL157373.2
AL157895.2
AL158071.5
AL159972.1
AL161421.1
AL161430.1
AL161443.1
AL161804.1
AL162408.1
AL162586.2
AL162724.1
AL162724.2
AL353135.2
AL353147.1
AL354796.1
AL355303.2
AL355304.1
AL355598.1
AL355881.2
AL355922.1
AL355999.1
AL356133.1
AL356273.6
AL356423.1
AL356473.1
AL357078.2
AL358075.1
AL358232.1
AL358333.2
AL358472.5
AL359237.1
AL359265.1
AL359382.1
AL359682.1
AL359692.1
AL359839.2
AL359922.3
AL360157.1
AL360178.2
AL360270.3
AL365203.2
AL365361.1
AL390719.1
AL390957.1
AL391069.2
AL391825.1
AL391832.1
AL391832.2
AL391832.3
AL391834.1
AL391863.2
AL391988.1
AL442065.1
AL442635.1
AL445685.1
AL445933.1
AL445985.2
AL449403.2
AL450313.1
AL450345.1
AL450467.1
AL450992.4
AL512310.1
AL512353.2
AL512604.1
AL512661.1
AL513524.1
AL591163.1
AL591719.1
AL591719.2
AL592429.1
AL596087.1
AL596202.1
AL603832.1
AL606489.2
AL606495.1
AL627309.7
AL627316.1
AL645608.2
AL713852.1
AL732372.2
ALAD
ALDH1A1
ALDH2
ALDH3B1
ALDH4A1
ALDH9A1
ALG12
ALG13
ALKBH3
ALKBH4
ALKBH7
ALOX5AP
AMDHD2
AMMECR1
AMMECR1L
AMPD2
ANAPC5
ANAPC7
ANG
ANKDD1A
ANKRA2
ANKRD11
ANKRD13D
ANKRD27
ANKRD28
ANKS6
ANKZF1
ANP32A
ANP32AP1
ANP32C
ANTXR2
ANXA1
ANXA4
AP000223.1
AP000238.1
AP000254.2
AP000331.1
AP000465.1
AP000753.3
AP000842.3
AP000864.2
AP001357.1
AP001432.1
AP001469.1
AP001784.1
AP001793.1
AP001893.1
AP001972.3
AP002370.1
AP002762.3
AP002791.1
AP002807.1
AP002954.1
AP003072.2
AP003084.1
AP003170.4
AP003478.1
AP003717.3
AP003721.1
AP004147.1
AP005019.1
AP005059.2
AP005205.3
AP1M1
AP1S2
AP2A1
AP3D1
AP4M1
AP5Z1
APBB1IP
APBB3
APH1A
API5
APOBEC2
APOBEC3A
APOBEC3D
APOL2
AQP9
ARAF
ARAP1
AREG
ARFGAP1
ARFGAP2
ARHGAP1
ARHGAP10
ARHGAP16P
ARHGAP25
ARHGAP26
ARHGAP27
ARHGAP30
ARHGAP31-AS1
ARHGAP40
ARHGAP5-AS1
ARHGDIA
ARHGEF1
ARHGEF3
ARID2
ARID4A
ARIH2OS
ARL16
ARL5B
ARL6
ARL6IP6
ARMC7
ARMCX2
ARMH1
ARPC1B
ARRB1
ARRB2
ARRDC1
ARRDC1-AS1
ARRDC3
ARRDC4
ARSA
ASB15
ASB6
ASCC2
ASGR2
ASH1L
ASH1L-AS1
ASL
ASPH
ASS1P1
ATAD1
ATF7-NPFF
ATG101
ATG16L1
ATG2A
ATG4AP1
ATG9A
ATP13A1
ATP13A3
ATP2B1-AS1
ATP5F1B
ATP5F1E
ATP5MC1
ATP5MC1P6
ATP6V0E2
ATP8B4
ATRIP
ATXN1
ATXN7L3
AURKAIP1
AZGP1
AZIN1-AS1
B3GAT3
B3GNT2
B3GNT4
B3GNT7
B4GALT3
BACH1
BAK1
BAK1P1
BAP1
BARX2
BASP1
BATF3
BAX
BBIP1P1
BBS4
BCKDK
BCL2
BCL2A1
BCL2L1
BCO2
BDNF
BDP1
BECN1
BEND6
BEST3
BHLHE40
BICC1
BID
BIN2
BLMH
BMS1
BNIP3L
BORA
BORCS8
BPESC1
BPGM
BPHL
BRD3
BRD3OS
BRF2
BRMS1
BRPF1
BRS3
BSDC1
BSG
BTBD10
BTBD3
BTBD9
BTF3
BTG1
BTG3
BTK
BTN2A1
BTNL9
BUD13
BX640514.2
BZW1
C10orf25
C11orf21
C12orf49
C12orf73
C14orf93
C15orf39
C15orf48
C16orf58
C16orf72
C16orf91
C17orf99
C19orf25
C19orf48
C1GALT1
C1QA
C1QB
C1QC
C1QTNF2
C1orf174
C1orf61
C3
C4orf46
C5AR1
C5AR2
C6orf136
C6orf226
C6orf89
C8orf33
C9orf78
CA2
CABP1
CABP4
CACNA2D3
CACNB2
CACNG3
CADPS
CALHM2
CALM1
CAMK1G
CAMK2D
CAMKK1
CAMSAP2
CAMTA2
CANT1
CAP1
CAP1P2
CAPG
CAPN1
CAPS
CARD16
CARD9
CASC20
CASP2
CASP3
CASP4
CASP5
CASP7
CASP8AP2
CASP9
CASQ1
CATSPER1
CATSPERG
CBFA2T3
CBLL2
CBR1
CBX1P3
CCDC112
CCDC115
CCDC12
CCDC124
CCDC130
CCDC134
CCDC137
CCDC144B
CCDC170
CCDC22
CCDC24
CCDC43
CCDC50
CCDC58
CCDC68
CCDC69
CCDC71L
CCDC88B
CCDC88C
CCDC9
CCDC90B
CCDC9B
CCL2
CCL20
CCL28
CCL3L3
CCL4L2
CCL7
CCL8
CCM2
CCNB1IP1P3
CCND2
CCNL2
CCR2
CCS
CCT7
CD101
CD109
CD14
CD163
CD180
CD1B
CD1C
CD274
CD2BP2
CD300H
CD300LB
CD300LF
CD36
CD44-AS1
CD5
CD55
CD79B
CD9
CD93
CD96
CD99
CD99L2
CDC23
CDC25B
CDC37
CDCP1
CDH11
CDH23
CDH26
CDIP1
CDK1
CDK10
CDK11A
CDK11B
CDK16
CDK2AP2
CDK5R1
CDK5RAP3
CDKN1C
CDKN2AIP
CDKN2D
CDPF1
CDR2L
CDYL2
CEACAM1
CEACAM3
CEACAM4
CEBPD
CENPT
CENPX
CEP295
CEP295NL
CEP95
CEP97
CEPT1
CERS5
CES1
CES4A
CETP
CFAP20
CFAP58-DT
CFL1P2
CH25H
CHCHD3P3
CHCHD4P5
CHCHD6
CHGB
CHIC2
CHID1
CHMP1A
CHMP4B
CHMP6
CHORDC2P
CHPF2
CHRNA10
CHRNB1
CHRNE
CHST11
CHST2
CIRBP
CKAP2
CKAP4
CKB
CKS1B
CKS2
CLASRP
CLCF1
CLCN4
CLCN6
CLDND1
CLEC10A
CLEC4A
CLEC4D
CLEC4E
CLEC4F
CLEC5A
CLEC6A
CLIP2
CLMAT3
CLP1
CLPP
CMTM2
CMTM3
CNDP2
CNIH1
CNOT10
CNPPD1
CNPY4
CNTROB
COA8
COASY
COG2
COG4
COG7
COL8A2
COMMD5
COMMD7
COPE
COPG1
COPS7A
COPS7B
COQ7
COQ8A
COQ8B
COQ9
CORO1A
CORO1B
CORO2A
COX6B1P3
CP
CPD
CPLANE1
CPNE8
CREB1
CREB3
CREB5
CREG1
CRISPLD2
CRKL
CRLF2
CROCC2
CRTAP
CRTC2
CRY2
CSF1
CSF1R
CSF2
CSF3R
CSK
CSNK1G2-AS1
CSRP1
CSTA
CTCF
CTNNBL1
CTSW
CTSZ
CUX1
CX3CR1
CXCL1
CXCL10
CXCL2
CXCL3
CXCL8
CXCR2P1
CXXC1
CXXC4
CYB561
CYB561D1
CYB561D2
CYB5R3
CYBC1
CYCS
CYFIP2
CYHR1
CYP1A1
CYP1B1
CYP1B1-AS1
CYP27A1
CYP4F22
CYSRT1
CYTH2
CYTH4
DANT2
DAPK1-IT1
DAW1
DAXX
DBI
DCAF11
DCAF15
DCAF4L2
DCAF7
DCK
DCLRE1CP1
DCSTAMP
DCTN1
DCTPP1
DCUN1D3
DCXR
DDA1
DDAH2
DDB2
DDIT4
DDX1
DDX27
DDX28
DDX47
DDX49
DDX54
DDX56
DDX6
DDX60
2020-12-01
DEDD2
DENND1C
DENND4A
DEPDC1B
DERL1
DGCR6L
DGKB
DGKG
DGKQ
DGKZ
DGKZP1
DHDDS
DHPS
DHRS13
DHRS3
DHRS9
DHX29
DHX36
DHX37
DHX38
DHX58
DHX8
DIPK2A
DIRC3-AS1
DIS3L2
DLEU7
DLGAP1-AS2
DMAP1
DNAJA3
DNAJA4
DNAJB1
DNAJB5-DT
DNAJC14
DNAJC5
DNAJC9
DNAL4
DNASE1L1
DNASE2
DNPH1
DOCK4-AS1
DOK1
DOK2
DOLK
DOLPP1
DOP1A
DPEP3
DPH2
DPP10-AS2
DPP3
DPP7
DPYD
DPYS
DPYSL2
DRAP1
DRG2
DSC3
DSE
DSTN
DTD1
DTX2
DUS2
DUS3L
DUSP12
DUSP2
DUSP7
DYNC1LI1
DYNC1LI2
DYNLT1
DYSF
E2F1
E2F5
E4F1
EAF1
EDEM1
EDN1
EDNRB
EEF1A1P40
EEF1DP7
EEF2
EEPD1
EFL1P2
EFNA5
EGLN2
EGR1
EGR2
EI24P4
EIF1B
EIF2AK3
EIF2AK3-DT
EIF2B1
EIF2B2
EIF2B4
EIF2B5
EIF3C
EIF3CL
EIF4A1
EIF4A3
EIF4E
EIF4E3
EIF4EP1
EIF4G3
EIF4H
EIF4HP1
EIF5A
EIF5B
ELAVL2
ELF3-AS1
ELL2
ELMO2
ELMSAN1
ELP5
EMB
EMC7
EMG1
EMID1
EML2
EMP1
EMP3
ENDOD1
ENPP4
ENSAP1
ENTPD1
EPOR
EPRS1
EPS8
ERCC3
ERCC8
EREG
ERICH1
ERLEC1
ERMAP
ERRFI1
ERVK13-1
ESD
ESRP2
ESRRA
ESS2
ETFB
ETHE1
ETV3
ETV6
EVI2A
EVL
EWSR1
EXOC3
EXOC7
EXOSC2
EXOSC4
EXTL2P1
EYA4
EZH1
F13A1
F3
F5
FAAP100
FAHD2P1
FAM102B
FAM107B
FAM110A
FAM118A
FAM131A
FAM13B
FAM151A
FAM168B
FAM214B
FAM217B
FAM234A
FAM234B
FAM32A
FAM53B
FAM83B
FAM98A
FANCF
FARP1
FARP2
FASTK
FASTKD5
FAUP2
FBXL12
FBXL20
FBXO21
FBXW5
FCAR
FCGR1A
FCGR3A
FCGR3B
FCHO1
FCHSD1
FCRL1
FCRL3
FCRL6
FEN1
FERMT2
FERMT3
FGD3
FGFBP2
FGFR1
FGFRL1
FGR
FIBP
FIP1L1
FKBP2
FKBP8
FLAD1
FMNL1
FN1
FN3KRP
FNDC3B
FNIP1
FO393414.1
FOLR2
FOLR3
FOSB
FOXG1-AS1
FOXK1
FOXO4
FOXP4
FOXRED1
FP325311.1
FP565260.1
FPR1
FPR2
FPR3
FSIP1
FTSJ3
FUCA2
FURIN
FUT9
FXYD6
FZD1
G3BP2
GAA
GABPB2
GALE
GALK1
GALT
GANAB
GAPDHP34
GAPDHP42
GAPT
GATB
GATD1
GCH1
GDI1
GEMIN4
GET3
GGA1
GGA3
GGT7
GGTA1P
GIGYF1
GIMAP1
GIMAP7
GIT1
GIT2
GJA5
GJB2
GLE1
GLRX
GLS
GMPPA
GMPS
GNA12
GNB4
GNG2
GNGT2
GNL1
GNLY
GNPDA1
GNPTG
GOLGA3
GORASP1
GOT1
GPA33
GPAA1
GPATCH11
GPATCH3
GPATCH8
GPBAR1
GPCPD1
GPKOW
GPM6B
GPR108
GPR141
GPR153
GPR174
GPR183
GPR19
GPR27
GPR31
GPR68
GPR84
GPRC5A
GPS1
GPX1
GRAMD1A
GRAMD4P2
GRIN2D
GRK2
GRK3
GRK5-IT1
GRK6
GRK6P1
GRM6
GRPEL2
GRWD1
GSDMD
GSKIP
GSPT2
GSR
GSTA4
GSTM1
GSTM3
GSTM4
GTF2E1
GTF3C5
GTPBP6
GTSE1
GUCY1A1
GUCY1B1
GUSB
GVQW2
GZMA
GZMB
GZMH
H1-0
H1-1
H1-3
H1-4
H2AC11
H2BC16P
H3P15
HACD3
HACL1
HAMP
HARS1
HARS2
HAUS8
HCFC2
HCK
HCLS1
HCST
HDAC1
HDAC2
HDAC3
HDAC6
HDLBP
HEATR3
HEG1
HERC3
HERPUD1
HEXB
HEXIM1
HIBADH
HIRIP3
HK1
HK2
HK3
HLA-DMB
HLX
HM13
HMBOX1
HMBS
HMCES
HMGB1P27
HMGB1P30
HMGB1P51
HMGN3
HMOX1
HMOX2
HNMT
HNRNPK
HNRNPKP2
HNRNPKP4
HNRNPR
HNRNPRP1
HOMER3
HORMAD2
HOXA1
HP
HP1BP3
HPS1
HPSE
HS1BP3
HS3ST4
HSD11B1
HSD17B12
HSD17B7P2
HSD17B8
HSF5
HSH2D
HSP90AA1
HSP90AB1
HSP90AB4P
HSPA12A
HSPA14
HSPA4
HSPA6
HSPA7
HSPA8
HSPA8P3
HSPA8P9
HSPBP1
HSPD1
HSPH1
HTATSF1
IARS2
ICA1
ICAM1
ICAM2
ICAM3
ID1
ID2
IDH2
IDH3B
IDH3G
IER2
IFI30
IFI35
IFI44
IFITM1
IFT27
IFT43
IFT57
IGF2BP1
IGFBP6
IGKC
IGKV4-1
IGLC2
IGLV3-19
IL10
IL10RA
IL12B
IL12RB1
IL13RA1
IL16
IL19
IL1A
IL1B
IL1R1
IL1R1-AS1
IL1R2
IL1RAP
IL1RN
IL21R
IL22RA2
IL24
IL27RA
IL2RA
IL32
IL6
IL6ST
ILVBL
IMMT
IMP3
IMP4
IMPDH1
INE1
ING2
ING4
INKA2
INO80E
INPP5D
INPP5K
INTS11
INTS14
INTS3
INTS5
IP6K1
IQCB1
IQCK
IRAK2
IRF1
IRF2BP2
IRF3
ISG15
ISOC2
ITFG2
ITGA4
ITGA5
ITGAE
ITGAL
ITGAM
ITGAV
ITGB2
ITLN1
ITM2B
ITPKB
ITPKC
IVD
IVNS1ABP
IZUMO4
JADE2
JARID2
JCHAIN
JPT1
JUN
JUND
JUP
KARS1
KAT5
KATNA1
KATNB1
KCNJ15
KCNJ2-AS1
KCNJ3
KCTD18
KCTD2
KCTD5
KCTD7
KDELR1
KEAP1
KERA
KHDRBS2-OT
KHK
KIAA0513
KIAA0895
KIAA1191
KIAA1549
KIF22
KLF10
KLF12
KLF4
KLF5
KLF7-IT1
KLHDC3
KLHL12
KLHL18
KLHL20
KLHL9
KNDC1
KNSTRN
KRI1
KRT18P24
KRT18P61
KRT8P2
KRTAP13-1
KSR2
KXD1
KYNU
L1TD1
LAPTM5
LARP4B
LARS2
LAS1L
LASP1
LCAT
LCE6A
LDAH
LDHB
LDHD
LDLRAD3
LETMD1
LEXM
LGALS2
LGALS3BP
LGALS9
LHFPL2
LHX9
LIF
LIG1
LILRA1
LILRA6
LILRB1
LILRB2
LILRB3
LIMD1
LIMD2
LINC00032
LINC00052
LINC00161
LINC00337
LINC00446
LINC00484
LINC00526
LINC00635
LINC00641
LINC00656
LINC00710
LINC00844
LINC00880
LINC00881
LINC00893
LINC00894
LINC00930
LINC01093
LINC01136
LINC01220
LINC01235
LINC01303
LINC01433
LINC01543
LINC01549
LINC01618
LINC01697
LINC01732
LINC01736
LINC01750
LINC01800
LINC01814
LINC01850
LINC01892
LINC01938
LINC02029
LINC02088
LINC02185
LINC02191
LINC02225
LINC02239
LINC02265
LINC02326
LINC02345
LINC02384
LINC02399
LINC02432
LINC02485
LINC02505
LINC02546
LINC02659
LINC02705
LINC02723
LINC02727
LINC02728
LINC02734
LINC02742
LINC02773
LINC02776
LINC02785
LINS1
LIPN
LMAN2
LMBR1L
LMF2
LMO1
LMO4
LNCOC1
LNPEP
LONRF3
LOXL3
LPAR1
LPAR2
LPAR6
LPCAT3
LPL
LPXN
LRAT
LRMP
LRPAP1
LRRC15
LRRC25
LRRC59
LRRC8C
LRSAM1
LSM12P1
LSM14A
LSM3P5
LSM4
LSP1
LSS
LTA
LUCAT1
LY6E
LY86
LYNX1
LYPD2
LYPLA2
LYRM9
LYZ
MAD1L1
MAD2L2
MADD
MAFF
MAGEA7P
MAGED2
MAGEH1
MALAT1
MALT1
MAMLD1
MAN1B1
MAN2A2
MAN2B1
MAN2B2
MAN2C1
MAP1LC3B
MAP1LC3P
MAP2K2
MAP2K3
MAP2K6
MAP2K7
MAP3K14
MAP3K14-AS1
MAP3K2-DT
MAP3K8
MAP4
MAP4K2
MAPK13
MAPK4
MAPKAPK3
2020-03-01
MARCKS
MARCO
MARVELD1
MAT2B
MAU2
MAZ
MB21D2
MBL2
MBNL1-AS1
MCEMP1
MCM5
MCM7
MCOLN1
MCOLN3
MCRIP1
MDM1
MEAF6
MED1
MED10
MED11
MED15
MED20
MED24
MED8-AS1
MED9
MEG3
MESD
MEST
MET
METRNL
METTL14
METTL15
METTL15P1
METTL17
METTL26
METTL9
MFAP4
MFN2
MFNG
MFSD10
MFSD12
MFSD5
MGAM
MGAT1
MGLL
MGMT
MGST1
MGST2
MICAL1
MICAL2
MID2
MIEF1
MIER1
MIGA2
MIIP
MIR106B
MIR122HG
MIR155HG
MIR221
MIR222HG
MIR25
MIR3681
MIR3936HG
MIR3945HG
MIR4324
MIR4435-2HG
MIR4510
MIR4676
MIR5188
MIR8076
MIR93
MIS12
MKRN2
MLC1
MLECP1
MLLT1
MLST8
MMP19
MMUT
MN1
MNDA
MOB2
MOB3C
MON1B
MOV10
MPDU1
MPG
MPHOSPH10
MPHOSPH6
MPHOSPH8
MPND
MPPED1
MPZL3
MRFAP1L1
MRM3
MRPL20-AS1
MRPL28
MRPL37
MRPL4
MRPL49
MRPL9
MRPS12
MRPS16
MRPS2
MRPS30
MRS2
MS4A4A
MS4A6A
MS4A6E
MSANTD4
MSC
MSGN1
MSN
MSNP1
MSTO1
MT-RNR1
MT-RNR2
MT-TL1
MT1F
MT1X
MTCO1P6
MTCYBP21
MTCYBP23
MTCYBP3
MTG1
MTG2
MTHFR
MTMR4
MTND1P22
MTND2P4
MTND4LP26
MTND4P6
MTND5P30
MTND6P25
MTPN
MTRNR2L7
MTSS1
MTURN
MUC1
MUL1
MVK
MVP
MXD1
MXD4
MYCL
MYD88
MYH8
MYO15B
MYO18A
MYO1F
MYO1G
MYZAP
N6AMT1
NAA10
NAA80
NAALAD2
NADK
NAGLU
NAGPA
NAIF1
NAIP
NAIPP1
NANS
NAP1L4
NAPA
NAPSB
NASP
NAT9
NAXD
NBR1
NCAPH2
NCBP1
NCEH1
NCL
NDRG1
NDUFB4
NDUFB9
NDUFS1
NDUFS3
NDUFS7
NDUFV1
NECAB3
NECAP2
NECTIN1
NECTIN4
NEFH
NEK2P2
NEK6
NELFA
NELFE
NELL2
NEURL1
NFE2L1
NFIL3
NFKBIA
NHLH2
NIBAN2
NIFKP4
NIPAL4
NIPSNAP1
NKG7
NKTR
NKX3-1
NLRP6
NME3
NME8
NOC2L
NOD1
NOL12
NOL4L
NOL8
NOP16
NOP56
NOS3
NOSIP
NOTCH2NLC
NPC2
NPRL2
NPTN
NPY1R
NR1D1
NR1H2
NR4A1
NR4A3
NRBP1
NRDC
NRG1
NRP1
NSD3
NSMF
NSUN5
NT5C
NT5DC4
NTHL1
NUAK2
NUB1
NUBP2
NUCB1
NUDC
NUDCD1
[truncated: 1,113 more rows]

## Sheet: transcriptom_DESeq2_performance
		Frankenberger		Haniffa		Ingersoll		Wong		Average
Workflow	Unit	SigGenesAlsoSigByRef	SigGenesPresentOnRefPlatform	SigGenesAlsoSigByRef	SigGenesPresentOnRefPlatform	SigGenesAlsoSigByRef	SigGenesPresentOnRefPlatform	SigGenesAlsoSigByRef	SigGenesPresentOnRefPlatform	AvgSigGenesAlsoSigByRef	AvgSigGenesPresentOnRefPlatform
RASflow	counts	1103	3910	583	3731	1101	3910	876	3368	915.75	3729.75
SigGenesRef			2803		1178		2776		1998		2188.75		Rank
Recall		0.393507		0.494907		0.396614		0.438438			0.430866		82/239
Precision		0.282097		0.156258		0.281586		0.260095			0.245009		188/239

## Sheet: transcriptome_edgeR_performance
		Frankenberger		Haniffa		Ingersoll		Wong		Average
Workflow	Unit	SigGenesAlsoSigByRef	SigGenesPresentOnRefPlatform	SigGenesAlsoSigByRef	SigGenesPresentOnRefPlatform	SigGenesAlsoSigByRef	SigGenesPresentOnRefPlatform	SigGenesAlsoSigByRef	SigGenesPresentOnRefPlatform	AvgSigGenesAlsoSigByRef	AvgSigGenesPresentOnRefPlatform
RASflow	counts	957	3164	534	3038	942	3164	771	2749	801	3028.75
SigGenesRef			2803		1178		2776		1998		2188.75		Rank
Recall		0.34142		0.453311		0.339337		0.385886			0.379988		107/239
Precision		0.302465		0.175774		0.297724		0.280466			0.264107		127/239

## Sheet: genome_DESeq2_performance
		Frankenberger		Haniffa		Ingersoll		Wong		Average
Workflow	Unit	SigGenesAlsoSigByRef	SigGenesPresentOnRefPlatform	SigGenesAlsoSigByRef	SigGenesPresentOnRefPlatform	SigGenesAlsoSigByRef	SigGenesPresentOnRefPlatform	SigGenesAlsoSigByRef	SigGenesPresentOnRefPlatform	AvgSigGenesAlsoSigByRef	AvgSigGenesPresentOnRefPlatform
RASflow	counts	1068	3744	589	3506	1063	3744	867	3155	896.75	3537.25
SigGenesRef			2803		1178		2776		1998		2188.75		Rank
Recall		0.38102		0.5		0.382925		0.433934			0.42447		29/256
Precision		0.285256		0.167998		0.283921		0.274802			0.252994		222/256

## Sheet: genome_edgeR_performance
		Frankenberger		Haniffa		Ingersoll		Wong		Average
Workflow	Unit	SigGenesAlsoSigByRef	SigGenesPresentOnRefPlatform	SigGenesAlsoSigByRef	SigGenesPresentOnRefPlatform	SigGenesAlsoSigByRef	SigGenesPresentOnRefPlatform	SigGenesAlsoSigByRef	SigGenesPresentOnRefPlatform	AvgSigGenesAlsoSigByRef	AvgSigGenesPresentOnRefPlatform
RASflow	counts	705	2168	428	2053	695	2168	583	1860	602.75	2062.25
SigGenesRef			2803		1178		2776		1998		2188.75		Rank
Recall		0.251516		0.363328		0.25036		0.291792			0.289249		198/256
Precision		0.325185		0.208475		0.320572		0.313441			0.291918		77/256
